# Supplementary material for: Karyotype Variation and Environmental Adaptation in the Invasive Alien Freshwater Flatworm Girardia in China
Source: Ecol Evol. 2026 Aug 2;16(8):e74095. doi: 10.1002/ece3.74095 (PMC13429354; doi:10.1002/ece3.74095)
Supplement: Supplementary file 2 — Table S1: Pairwise genetic distances (K2P) based on mitochondrial COI sequences among Girardia populations and related taxa. [file ECE3-16-e74095-s003.xlsx]

## Sheet: MatrixOutput
	Table S1. Pairwise genetic distances (K2P) based on mitochondrial COI sequences among Girardia populations and related taxa.
	Girardia sp. 1 1	Girardia sp. 1 2	Girardia schubarti Brazil 1	Girardia schubarti Brazil 2	Girardia schubarti Brazil 3	Girardia schubarti Brazil 6	Girardia sp. 2	Girardia sp. 3	Girardia sp. 5 1	Girardia sp. 5 2	Girardia sp. 5 3	Girardia multidiverticulata Brazil 2	Girardia multidiverticulata Brazil 3	Girardia multidiverticulata Brazil 1	Girardia sp. 6	Girardia biapertura Brazil	Girardia sanchezi Chile 1	Girardia sanchezi Chile 2	Girardia tomasi Argentina 1	Girardia tomasi Argentina 2	Girardia tomasi Argentina 3	Girardia somuncura Argentina 1	Girardia somuncura Argentina 2	Girardia somuncura Argentina 3	Girardia somuncura Argentina 4	Girardia clandestina Brazil 1	Girardia clandestina Brazil 2	Girardia clandestina Brazil 3	Girardia clandestina Brazil 4	Girardia clandestina Brazil 5	Girardia sp. 7	Girardia dorotocephala USA 1	Girardia dorotocephala USA 2	Girardia dorotocephala USA 3	Girardia dorotocephala USA 4	Girardia dorotocephala USA 5	Girardia dorotocephala USA 6	Girardia dorotocephala USA 7	Girardia dorotocephala USA 8	Girardia dorotocephala USA 9	Girardia dorotocephala Mexico 1	Girardia dorotocephala Mexico 2	Girardia dorotocephala Mexico 3	Girardia dorotocephala Mexico 4	Girardia dorotocephala Mexico 5	Girardia dorotocephala France	Girardia dorotocephala Spain	Girardia dorotocephala Portugal	Girardia dorotocephala Brazil
Girardia sp. 1 1
Girardia sp. 1 2	0
Girardia schubarti Brazil 1	0.411843	0.411843
Girardia schubarti Brazil 2	0.381461	0.381461	0.0555508
Girardia schubarti Brazil 3	0.381461	0.381461	0.0555508	0
Girardia schubarti Brazil 6	0.411843	0.411843	0	0.0555508	0.0555508
Girardia sp. 2	0.452996	0.452996	0.404192	0.39195	0.39195	0.404192
Girardia sp. 3	0.457401	0.457401	0.433613	0.408241	0.408241	0.433613	0.140782
Girardia sp. 5 1	0.461836	0.461836	0.429525	0.417183	0.417183	0.429525	0.164787	0.162017
Girardia sp. 5 2	0.461836	0.461836	0.429525	0.417183	0.417183	0.429525	0.164787	0.162017	0
Girardia sp. 5 3	0.462859	0.462859	0.408515	0.399701	0.399701	0.408515	0.168643	0.155763	0.00531035	0.00531035
Girardia multidiverticulata Brazil 2	0.453164	0.453164	0.421199	0.400208	0.400208	0.421199	0.149598	0.138301	0.147797	0.147797	0.143712
Girardia multidiverticulata Brazil 3	0.457751	0.457751	0.404103	0.387708	0.387708	0.404103	0.146699	0.123594	0.147797	0.147797	0.143518	0.0349446
Girardia multidiverticulata Brazil 1	0.453164	0.453164	0.421199	0.400208	0.400208	0.421199	0.149598	0.138301	0.147797	0.147797	0.143712	0	0.0349446
Girardia sp. 6	0.489228	0.489228	0.458805	0.445591	0.445591	0.458805	0.147887	0.162788	0.166302	0.166302	0.167066	0.16332	0.160195	0.16332
Girardia biapertura Brazil	0.39453	0.39453	0.322682	0.309877	0.309877	0.322682	0.143898	0.126467	0.140725	0.140725	0.138024	0.13383	0.119844	0.13383	0.163144
Girardia sanchezi Chile 1	0.485081	0.485081	0.420809	0.412478	0.412478	0.420809	0.225266	0.227859	0.186389	0.186389	0.199468	0.202409	0.202409	0.202409	0.229612	0.215069
Girardia sanchezi Chile 2	0.489888	0.489888	0.425101	0.416752	0.416752	0.425101	0.228679	0.231238	0.189584	0.189584	0.20304	0.205699	0.205699	0.205699	0.233048	0.219118	0.00242719
Girardia tomasi Argentina 1	0.471095	0.471095	0.425051	0.425281	0.425281	0.425051	0.218684	0.221281	0.186279	0.186279	0.195922	0.205872	0.205872	0.205872	0.235986	0.219375	0.0297515	0.032309
Girardia tomasi Argentina 2	0.471095	0.471095	0.425051	0.425281	0.425281	0.425051	0.218684	0.221281	0.186279	0.186279	0.195922	0.205872	0.205872	0.205872	0.235986	0.219375	0.0297515	0.032309	0
Girardia tomasi Argentina 3	0.471095	0.471095	0.425051	0.425281	0.425281	0.425051	0.218684	0.221281	0.186279	0.186279	0.195922	0.205872	0.205872	0.205872	0.235986	0.219375	0.0297515	0.032309	0	0
Girardia somuncura Argentina 1	0.422436	0.422436	0.399942	0.387606	0.387606	0.399942	0.209393	0.225676	0.196191	0.196191	0.210684	0.224916	0.232116	0.224916	0.217359	0.20331	0.171094	0.174229	0.180413	0.180413	0.180413
Girardia somuncura Argentina 2	0.422436	0.422436	0.399942	0.387606	0.387606	0.399942	0.209393	0.225676	0.196191	0.196191	0.210684	0.224916	0.232116	0.224916	0.217359	0.20331	0.171094	0.174229	0.180413	0.180413	0.180413	0
Girardia somuncura Argentina 3	0.422436	0.422436	0.399942	0.387606	0.387606	0.399942	0.209393	0.225676	0.196191	0.196191	0.210684	0.224916	0.232116	0.224916	0.217359	0.20331	0.171094	0.174229	0.180413	0.180413	0.180413	0	0
Girardia somuncura Argentina 4	0.422436	0.422436	0.399942	0.387606	0.387606	0.399942	0.209393	0.225676	0.196191	0.196191	0.210684	0.224916	0.232116	0.224916	0.217359	0.20331	0.171094	0.174229	0.180413	0.180413	0.180413	0	0	0
Girardia clandestina Brazil 1	0.426803	0.426803	0.417014	0.408323	0.408323	0.417014	0.186513	0.211843	0.202126	0.202126	0.195787	0.218873	0.222263	0.218873	0.230202	0.176767	0.197665	0.20101	0.191285	0.191285	0.191285	0.177531	0.177531	0.177531	0.177531
Girardia clandestina Brazil 2	0.426803	0.426803	0.417014	0.408323	0.408323	0.417014	0.186513	0.211843	0.202126	0.202126	0.195787	0.218873	0.222263	0.218873	0.230202	0.176767	0.197665	0.20101	0.191285	0.191285	0.191285	0.177531	0.177531	0.177531	0.177531	0
Girardia clandestina Brazil 3	0.453164	0.453164	0.421199	0.400208	0.400208	0.421199	0.149598	0.138301	0.147797	0.147797	0.143712	0	0.0349446	0	0.16332	0.13383	0.202409	0.205699	0.205872	0.205872	0.205872	0.224916	0.224916	0.224916	0.224916	0.218873	0.218873
Girardia clandestina Brazil 4	0.462887	0.462887	0.400087	0.425747	0.425747	0.400087	0.198594	0.241888	0.214495	0.214495	0.209403	0.234639	0.238416	0.234639	0.242739	0.204011	0.199459	0.202749	0.186968	0.186968	0.186968	0.168229	0.168229	0.168229	0.168229	0.124331	0.124331	0.234639
Girardia clandestina Brazil 5	0.46792	0.46792	0.399837	0.429962	0.429962	0.399837	0.203508	0.247526	0.219627	0.219627	0.212975	0.236665	0.240484	0.236665	0.248379	0.204011	0.197843	0.201143	0.191802	0.191802	0.191802	0.166472	0.166472	0.166472	0.166472	0.125329	0.125329	0.236665	0.00244499
Girardia sp. 7	0.418737	0.418737	0.429525	0.412404	0.412404	0.429525	0.183329	0.186651	0.195654	0.195654	0.195787	0.183457	0.186968	0.183457	0.200578	0.161952	0.162959	0.166114	0.172715	0.172715	0.172715	0.150123	0.150123	0.150123	0.150123	0.139973	0.139973	0.183457	0.124062	0.122097
Girardia dorotocephala USA 1	0.418371	0.418371	0.399942	0.383755	0.383755	0.399942	0.16172	0.186182	0.183114	0.183114	0.178559	0.186389	0.193103	0.186389	0.206857	0.172993	0.174518	0.177693	0.181072	0.181072	0.181072	0.12667	0.12667	0.12667	0.12667	0.127459	0.127459	0.186389	0.129722	0.130764	0.0848359
Girardia dorotocephala USA 2	0.418371	0.418371	0.399942	0.383755	0.383755	0.399942	0.16172	0.186182	0.183114	0.183114	0.178559	0.186389	0.193103	0.186389	0.206857	0.172993	0.174518	0.177693	0.181072	0.181072	0.181072	0.12667	0.12667	0.12667	0.12667	0.127459	0.127459	0.186389	0.129722	0.130764	0.0848359	0
Girardia dorotocephala USA 3	0.418371	0.418371	0.399942	0.383755	0.383755	0.399942	0.16172	0.186182	0.183114	0.183114	0.178559	0.186389	0.193103	0.186389	0.206857	0.172993	0.174518	0.177693	0.181072	0.181072	0.181072	0.12667	0.12667	0.12667	0.12667	0.127459	0.127459	0.186389	0.129722	0.130764	0.0848359	0	0
Girardia dorotocephala USA 4	0.421112	0.421112	0.398346	0.382103	0.382103	0.398346	0.15961	0.184126	0.177994	0.177994	0.172962	0.181278	0.188009	0.181278	0.204862	0.16689	0.169457	0.172631	0.176019	0.176019	0.176019	0.127344	0.127344	0.127344	0.127344	0.125313	0.125313	0.181278	0.124723	0.125727	0.0825821	0	0	0
Girardia dorotocephala USA 5	0.42696	0.42696	0.404105	0.387844	0.387844	0.404105	0.164704	0.189463	0.18006	0.18006	0.175238	0.186513	0.193276	0.186513	0.207033	0.169387	0.174682	0.177867	0.18127	0.18127	0.18127	0.132462	0.132462	0.132462	0.132462	0.127631	0.127631	0.186513	0.126886	0.127904	0.087713	0.00485881	0.00485881	0.00485881	0
Girardia dorotocephala USA 6	0.421112	0.421112	0.398346	0.382103	0.382103	0.398346	0.15961	0.184126	0.177994	0.177994	0.172962	0.181278	0.188009	0.181278	0.204862	0.16689	0.169457	0.172631	0.176019	0.176019	0.176019	0.127344	0.127344	0.127344	0.127344	0.125313	0.125313	0.181278	0.124723	0.125727	0.0825821	0	0	0	0	0
Girardia dorotocephala USA 7	0.42696	0.42696	0.404105	0.387844	0.387844	0.404105	0.164704	0.189463	0.18006	0.18006	0.175238	0.186513	0.193276	0.186513	0.207033	0.169387	0.174682	0.177867	0.18127	0.18127	0.18127	0.132462	0.132462	0.132462	0.132462	0.127631	0.127631	0.186513	0.126886	0.127904	0.087713	0.00485881	0.00485881	0.00485881	0	0	0
Girardia dorotocephala USA 8	0.442799	0.442799	0.422672	0.409298	0.409298	0.422672	0.167539	0.193784	0.187004	0.187004	0.182511	0.197327	0.201097	0.197327	0.21242	0.176922	0.170971	0.174315	0.177841	0.177841	0.177841	0.126687	0.126687	0.126687	0.126687	0.133726	0.133726	0.197327	0.1331	0.134244	0.0879465	0	0	0	0	0.00518641	0	0.00518641
Girardia dorotocephala USA 9	0.418371	0.418371	0.399942	0.383755	0.383755	0.399942	0.16172	0.186182	0.183114	0.183114	0.178559	0.186389	0.193103	0.186389	0.206857	0.172993	0.174518	0.177693	0.181072	0.181072	0.181072	0.12667	0.12667	0.12667	0.12667	0.127459	0.127459	0.186389	0.129722	0.130764	0.0848359	0	0	0	0	0.00485881	0	0.00485881	0
Girardia dorotocephala Mexico 1	0.427143	0.427143	0.412339	0.399886	0.399886	0.412339	0.158671	0.176777	0.176844	0.176844	0.175158	0.183215	0.186651	0.183215	0.203546	0.176767	0.180888	0.184103	0.187545	0.187545	0.187545	0.123746	0.123746	0.123746	0.123746	0.118583	0.118583	0.183215	0.12384	0.124829	0.0848359	0.0197557	0.0197557	0.0197557	0.0198537	0.0247619	0.0198537	0.0247619	0.0211113	0.0197557
Girardia dorotocephala Mexico 2	0.410739	0.410739	0.387719	0.379522	0.379522	0.387719	0.154049	0.172568	0.175773	0.175773	0.169389	0.178999	0.182389	0.178999	0.183758	0.158842	0.180221	0.183543	0.18714	0.18714	0.18714	0.118427	0.118427	0.118427	0.118427	0.104471	0.104471	0.178999	0.118658	0.119628	0.0846577	0.0202094	0.0202094	0.0202094	0.020312	0.0253404	0.020312	0.0253404	0.0216303	0.0202094	0.0150811
Girardia dorotocephala Mexico 3	0.403968	0.403968	0.398346	0.386322	0.386322	0.398346	0.162901	0.184473	0.184228	0.184228	0.176387	0.187548	0.184616	0.187548	0.195845	0.167055	0.185324	0.188592	0.192114	0.192114	0.192114	0.115751	0.115751	0.115751	0.115751	0.119361	0.119361	0.187548	0.130539	0.131594	0.0827836	0.0375359	0.0375359	0.0375359	0.0377247	0.0426871	0.0377247	0.0426871	0.040149	0.0375359	0.0375359	0.0100759
Girardia dorotocephala Mexico 4	0.427143	0.427143	0.412339	0.399886	0.399886	0.412339	0.158671	0.176777	0.176844	0.176844	0.175158	0.183215	0.186651	0.183215	0.203546	0.176767	0.180888	0.184103	0.187545	0.187545	0.187545	0.123746	0.123746	0.123746	0.123746	0.118583	0.118583	0.183215	0.12384	0.124829	0.0848359	0.0197557	0.0197557	0.0197557	0.0198537	0.0247619	0.0198537	0.0247619	0.0211113	0.0197557	0	0.0150811	0.0375359
Girardia dorotocephala Mexico 5	0.40975	0.40975	0.420778	0.404105	0.404105	0.420778	0.162143	0.189584	0.192669	0.192669	0.189032	0.1928	0.186651	0.1928	0.204748	0.176934	0.190597	0.193875	0.190813	0.190813	0.190813	0.12667	0.12667	0.12667	0.12667	0.130453	0.130453	0.1928	0.135675	0.139801	0.087823	0.0450778	0.0450778	0.0450778	0.0453049	0.0502597	0.0453049	0.0502597	0.0482191	0.0450778	0.0450778	0.0227934	0.0122901	0.0450778
Girardia dorotocephala France	0.424123	0.424123	0.405341	0.388973	0.388973	0.405341	0.165235	0.183619	0.17741	0.17741	0.172361	0.18703	0.193815	0.18703	0.207618	0.173717	0.171989	0.175163	0.178547	0.178547	0.178547	0.127006	0.127006	0.127006	0.127006	0.124979	0.124979	0.18703	0.127224	0.128247	0.0823692	0.00243309	0.00243309	0.00243309	0.00243903	0.00487809	0.00243903	0.00487809	0.00259741	0.00243309	0.0223362	0.0228513	0.0402342	0.0223362	0.0478157
Girardia dorotocephala Spain	0.422574	0.422574	0.40822	0.395876	0.395876	0.40822	0.158607	0.173637	0.17381	0.17381	0.171848	0.176844	0.17702	0.176844	0.193874	0.161747	0.165248	0.168373	0.174518	0.174518	0.174518	0.120924	0.120924	0.120924	0.120924	0.133287	0.133287	0.176844	0.129611	0.130651	0.0847548	0.0324347	0.0324347	0.0324347	0.0325974	0.0375352	0.0325974	0.0375352	0.0346856	0.0324347	0.0324347	0.0305624	0.0453049	0.0324347	0.0528982	0.0351066
Girardia dorotocephala Portugal	0.428363	0.428363	0.405407	0.389079	0.389079	0.405407	0.165152	0.189988	0.180555	0.180555	0.175762	0.18703	0.193815	0.18703	0.207618	0.169943	0.175163	0.178358	0.181773	0.181773	0.181773	0.132815	0.132815	0.132815	0.132815	0.127973	0.127973	0.18703	0.127224	0.128247	0.0879403	0.00487064	0.00487064	0.00487064	0	0	0	0	0.00519989	0.00487064	0.0248234	0.0254048	0.0427946	0.0248234	0.0503864	0.00489001	0.0376294
Girardia dorotocephala Brazil	0.423741	0.423741	0.400996	0.388676	0.388676	0.400996	0.15442	0.185149	0.175815	0.175815	0.173482	0.182285	0.189061	0.182285	0.196376	0.16689	0.173588	0.176804	0.180245	0.180245	0.180245	0.125067	0.125067	0.125067	0.125067	0.125987	0.125987	0.182285	0.122423	0.123411	0.0830111	0.00244948	0.00244948	0.00244948	0	0	0	0	0.00261609	0.00244948	0.0199076	0.020378	0.037871	0.0199076	0.0429026	0.00245701	0.0326929	0
Girardia dorotocephala Hawaii 1	0.418371	0.418371	0.399942	0.383755	0.383755	0.399942	0.16172	0.186182	0.183114	0.183114	0.178559	0.186389	0.193103	0.186389	0.206857	0.172993	0.174518	0.177693	0.181072	0.181072	0.181072	0.12667	0.12667	0.12667	0.12667	0.127459	0.127459	0.186389	0.129722	0.130764	0.0848359	0	0	0	0	0.00485881	0	0.00485881	0	0	0.0197557	0.0202094	0.0375359	0.0197557	0.0450778	0.00243309	0.0324347	0.00487064	0.00244948
Girardia dorotocephala Hawaii 2	0.418371	0.418371	0.399942	0.383755	0.383755	0.399942	0.16172	0.186182	0.183114	0.183114	0.178559	0.186389	0.193103	0.186389	0.206857	0.172993	0.174518	0.177693	0.181072	0.181072	0.181072	0.12667	0.12667	0.12667	0.12667	0.127459	0.127459	0.186389	0.129722	0.130764	0.0848359	0	0	0	0	0.00485881	0	0.00485881	0	0	0.0197557	0.0202094	0.0375359	0.0197557	0.0450778	0.00243309	0.0324347	0.00487064	0.00244948
Girardia dorotocephala Japan	0.418371	0.418371	0.399942	0.383755	0.383755	0.399942	0.16172	0.186182	0.183114	0.183114	0.178559	0.186389	0.193103	0.186389	0.206857	0.172993	0.174518	0.177693	0.181072	0.181072	0.181072	0.12667	0.12667	0.12667	0.12667	0.127459	0.127459	0.186389	0.129722	0.130764	0.0848359	0	0	0	0	0.00485881	0	0.00485881	0	0	0.0197557	0.0202094	0.0375359	0.0197557	0.0450778	0.00243309	0.0324347	0.00487064	0.00244948
Girardia sinensis HT	0.461836	0.461836	0.420796	0.41237	0.41237	0.420796	0.173895	0.195555	0.183329	0.183329	0.185547	0.183027	0.1928	0.183027	0.200256	0.188069	0.178055	0.18127	0.181481	0.181481	0.181481	0.147337	0.147337	0.147337	0.147337	0.129845	0.129845	0.183027	0.12113	0.125056	0.109862	0.095827	0.095827	0.095827	0.0908773	0.0959285	0.0908773	0.0959285	0.10276	0.095827	0.095827	0.0900399	0.0964295	0.095827	0.107223	0.0933535	0.0959285	0.0961783	0.0913525
Girardia sinensis HMJ	0.461989	0.461989	0.416554	0.412339	0.412339	0.416554	0.170877	0.192448	0.186389	0.186389	0.188905	0.183114	0.192944	0.183114	0.203395	0.188261	0.177867	0.181072	0.178469	0.178469	0.178469	0.150248	0.150248	0.150248	0.150248	0.127012	0.127012	0.183114	0.118326	0.122219	0.1071	0.0931116	0.0931116	0.0931116	0.0881687	0.093216	0.0881687	0.093216	0.0998382	0.0931116	0.0931116	0.090156	0.0965431	0.0931116	0.107358	0.0906415	0.0986518	0.0934584	0.0886292
Girardia sinensis SSD	0.443987	0.443987	0.433617	0.420773	0.420773	0.433617	0.180164	0.186182	0.199141	0.199141	0.199321	0.189357	0.199293	0.189357	0.21019	0.184223	0.184103	0.187339	0.178255	0.178255	0.178255	0.15654	0.15654	0.15654	0.15654	0.118326	0.118326	0.189357	0.127012	0.131026	0.107223	0.093216	0.093216	0.093216	0.0909856	0.0961639	0.0909856	0.0961639	0.099959	0.093216	0.0988817	0.0960972	0.102415	0.0988817	0.107503	0.0907493	0.104476	0.0964151	0.094311
Girardia sinensis SZZ	0.461836	0.461836	0.420796	0.41237	0.41237	0.420796	0.173895	0.195555	0.183329	0.183329	0.185547	0.183027	0.1928	0.183027	0.200256	0.188069	0.178055	0.18127	0.181481	0.181481	0.181481	0.147337	0.147337	0.147337	0.147337	0.129845	0.129845	0.183027	0.12113	0.125056	0.109862	0.095827	0.095827	0.095827	0.0908773	0.0959285	0.0908773	0.0959285	0.10276	0.095827	0.095827	0.0900399	0.0964295	0.095827	0.107223	0.0933535	0.0959285	0.0961783	0.0913525
Girardia sinensis Australia 1	0.43965	0.43965	0.425029	0.412339	0.412339	0.425029	0.183457	0.186099	0.202261	0.202261	0.202736	0.195654	0.199141	0.195654	0.210018	0.176767	0.181072	0.184298	0.175254	0.175254	0.175254	0.159479	0.159479	0.159479	0.159479	0.121381	0.121381	0.195654	0.130126	0.134196	0.110256	0.10161	0.10161	0.10161	0.0994002	0.104612	0.0994002	0.104612	0.109013	0.10161	0.107358	0.104777	0.110995	0.107358	0.116104	0.0991403	0.110114	0.104887	0.102814
Girardia sinensis Australia 2	0.43965	0.43965	0.425029	0.412339	0.412339	0.425029	0.183457	0.186099	0.202261	0.202261	0.202736	0.195654	0.199141	0.195654	0.210018	0.176767	0.181072	0.184298	0.175254	0.175254	0.175254	0.159479	0.159479	0.159479	0.159479	0.121381	0.121381	0.195654	0.130126	0.134196	0.110256	0.10161	0.10161	0.10161	0.0994002	0.104612	0.0994002	0.104612	0.109013	0.10161	0.107358	0.104777	0.110995	0.107358	0.116104	0.0991403	0.110114	0.104887	0.102814
Girardia sinensis Australia 3	0.441154	0.441154	0.400873	0.396702	0.396702	0.400873	0.160574	0.178731	0.172761	0.172761	0.174005	0.17267	0.176029	0.17267	0.192656	0.167792	0.164386	0.16756	0.164965	0.164965	0.164965	0.142711	0.142711	0.142711	0.142711	0.128668	0.128668	0.17267	0.11383	0.117703	0.0969357	0.0911662	0.0911662	0.0911662	0.0861669	0.0912539	0.0861669	0.0912539	0.0978008	0.0911662	0.0911662	0.0878721	0.0918327	0.0911662	0.102683	0.0886679	0.0939064	0.0914928	0.08662
Girardia sinensis China 1	0.466444	0.466444	0.425033	0.416554	0.416554	0.425033	0.17702	0.19877	0.186513	0.186513	0.189032	0.186182	0.196036	0.186182	0.203546	0.191945	0.178055	0.18127	0.181481	0.181481	0.181481	0.150386	0.150386	0.150386	0.150386	0.132821	0.132821	0.186182	0.124062	0.128032	0.112752	0.0986518	0.0986518	0.0986518	0.0937021	0.0987614	0.0937021	0.0987614	0.105809	0.0986518	0.0986518	0.0929217	0.0992785	0.0986518	0.110114	0.0961783	0.0987614	0.0990192	0.0941934
Girardia sinensis China 2	0.446949	0.446949	0.410795	0.410795	0.410795	0.410795	0.168898	0.183905	0.190516	0.190516	0.192861	0.187213	0.190638	0.187213	0.201243	0.173717	0.175826	0.179042	0.173218	0.173218	0.173218	0.150935	0.150935	0.150935	0.150935	0.119213	0.119213	0.187213	0.116411	0.120321	0.102144	0.102025	0.102025	0.102025	0.0970506	0.102144	0.0970506	0.102144	0.109489	0.102025	0.102025	0.0990005	0.102814	0.102025	0.11084	0.0995391	0.104782	0.102413	0.0975634
Girardia sinensis Cuba	0.457401	0.457401	0.41237	0.408172	0.408172	0.41237	0.167781	0.18912	0.176925	0.176925	0.178559	0.179969	0.17702	0.179969	0.209717	0.173318	0.165556	0.168701	0.172483	0.172483	0.172483	0.146989	0.146989	0.146989	0.146989	0.142028	0.142028	0.179969	0.12125	0.119269	0.0957363	0.0957363	0.0957363	0.0957363	0.0907797	0.095827	0.0907797	0.095827	0.102655	0.0957363	0.0957363	0.0956987	0.0991677	0.0957363	0.1071	0.0932593	0.0984655	0.0960762	0.0912539
Girardia sinensis France 1	0.466884	0.466884	0.420408	0.416064	0.416064	0.420408	0.17199	0.190695	0.175002	0.175002	0.176506	0.184522	0.178276	0.184522	0.211771	0.174698	0.163314	0.166509	0.170313	0.170313	0.170313	0.150625	0.150625	0.150625	0.150625	0.14243	0.14243	0.184522	0.124205	0.122192	0.0951494	0.098023	0.098023	0.098023	0.0929532	0.0981183	0.0929532	0.0981183	0.102655	0.098023	0.098023	0.0980493	0.101558	0.098023	0.109685	0.0954895	0.100821	0.0983797	0.0934505
Girardia sinensis France 2	0.457401	0.457401	0.41237	0.408172	0.408172	0.41237	0.167781	0.18912	0.176925	0.176925	0.178559	0.179969	0.17702	0.179969	0.209717	0.173318	0.165556	0.168701	0.172483	0.172483	0.172483	0.146989	0.146989	0.146989	0.146989	0.142028	0.142028	0.179969	0.12125	0.119269	0.0957363	0.0957363	0.0957363	0.0957363	0.0907797	0.095827	0.0907797	0.095827	0.102655	0.0957363	0.0957363	0.0956987	0.0991677	0.0957363	0.1071	0.0932593	0.0984655	0.0960762	0.0912539
Girardia sinensis France 3	0.457401	0.457401	0.41237	0.408172	0.408172	0.41237	0.167781	0.18912	0.176925	0.176925	0.178559	0.179969	0.17702	0.179969	0.209717	0.173318	0.165556	0.168701	0.172483	0.172483	0.172483	0.146989	0.146989	0.146989	0.146989	0.142028	0.142028	0.179969	0.12125	0.119269	0.0957363	0.0957363	0.0957363	0.0957363	0.0907797	0.095827	0.0907797	0.095827	0.102655	0.0957363	0.0957363	0.0956987	0.0991677	0.0957363	0.1071	0.0932593	0.0984655	0.0960762	0.0912539
Girardia sinensis Germany	0.43965	0.43965	0.425029	0.412339	0.412339	0.425029	0.183457	0.186099	0.202261	0.202261	0.202736	0.195654	0.199141	0.195654	0.210018	0.176767	0.181072	0.184298	0.175254	0.175254	0.175254	0.159479	0.159479	0.159479	0.159479	0.121381	0.121381	0.195654	0.130126	0.134196	0.110256	0.10161	0.10161	0.10161	0.0994002	0.104612	0.0994002	0.104612	0.109013	0.10161	0.107358	0.104777	0.110995	0.107358	0.116104	0.0991403	0.110114	0.104887	0.102814
Girardia sinensis Italy 1	0.43965	0.43965	0.425029	0.412339	0.412339	0.425029	0.183457	0.186099	0.202261	0.202261	0.202736	0.195654	0.199141	0.195654	0.210018	0.176767	0.181072	0.184298	0.175254	0.175254	0.175254	0.159479	0.159479	0.159479	0.159479	0.121381	0.121381	0.195654	0.130126	0.134196	0.110256	0.10161	0.10161	0.10161	0.0994002	0.104612	0.0994002	0.104612	0.109013	0.10161	0.107358	0.104777	0.110995	0.107358	0.116104	0.0991403	0.110114	0.104887	0.102814
Girardia sinensis Italy 2	0.43965	0.43965	0.425029	0.412339	0.412339	0.425029	0.183457	0.186099	0.202261	0.202261	0.202736	0.195654	0.199141	0.195654	0.210018	0.176767	0.181072	0.184298	0.175254	0.175254	0.175254	0.159479	0.159479	0.159479	0.159479	0.121381	0.121381	0.195654	0.130126	0.134196	0.110256	0.10161	0.10161	0.10161	0.0994002	0.104612	0.0994002	0.104612	0.109013	0.10161	0.107358	0.104777	0.110995	0.107358	0.116104	0.0991403	0.110114	0.104887	0.102814
Girardia sinensis Morocco 1	0.433772	0.433772	0.419101	0.406357	0.406357	0.419101	0.179587	0.185576	0.201811	0.201811	0.202262	0.198404	0.198653	0.198404	0.213024	0.174869	0.183607	0.186886	0.177702	0.177702	0.177702	0.158692	0.158692	0.158692	0.158692	0.120171	0.120171	0.198404	0.131883	0.136028	0.108786	0.102955	0.102955	0.102955	0.10072	0.106002	0.10072	0.106002	0.110562	0.102955	0.108786	0.106208	0.112184	0.108786	0.114685	0.100454	0.11158	0.106285	0.104191
Girardia sinensis Morocco 2	0.43965	0.43965	0.425029	0.412339	0.412339	0.425029	0.183457	0.186099	0.202261	0.202261	0.202736	0.195654	0.199141	0.195654	0.210018	0.176767	0.181072	0.184298	0.175254	0.175254	0.175254	0.159479	0.159479	0.159479	0.159479	0.121381	0.121381	0.195654	0.130126	0.134196	0.110256	0.10161	0.10161	0.10161	0.0994002	0.104612	0.0994002	0.104612	0.109013	0.10161	0.107358	0.104777	0.110995	0.107358	0.116104	0.0991403	0.110114	0.104887	0.102814
Girardia sinensis Morocco 3	0.43965	0.43965	0.425029	0.412339	0.412339	0.425029	0.183457	0.186099	0.202261	0.202261	0.202736	0.195654	0.199141	0.195654	0.210018	0.176767	0.181072	0.184298	0.175254	0.175254	0.175254	0.159479	0.159479	0.159479	0.159479	0.121381	0.121381	0.195654	0.130126	0.134196	0.110256	0.10161	0.10161	0.10161	0.0994002	0.104612	0.0994002	0.104612	0.109013	0.10161	0.107358	0.104777	0.110995	0.107358	0.116104	0.0991403	0.110114	0.104887	0.102814
Girardia sinensis Netherlands	0.43965	0.43965	0.425029	0.412339	0.412339	0.425029	0.183457	0.186099	0.202261	0.202261	0.202736	0.195654	0.199141	0.195654	0.210018	0.176767	0.181072	0.184298	0.175254	0.175254	0.175254	0.159479	0.159479	0.159479	0.159479	0.121381	0.121381	0.195654	0.130126	0.134196	0.110256	0.10161	0.10161	0.10161	0.0994002	0.104612	0.0994002	0.104612	0.109013	0.10161	0.107358	0.104777	0.110995	0.107358	0.116104	0.0991403	0.110114	0.104887	0.102814
Girardia sinensis Spain 1	0.457401	0.457401	0.41237	0.408172	0.408172	0.41237	0.167781	0.18912	0.176925	0.176925	0.178559	0.179969	0.17702	0.179969	0.209717	0.173318	0.165556	0.168701	0.172483	0.172483	0.172483	0.146989	0.146989	0.146989	0.146989	0.142028	0.142028	0.179969	0.12125	0.119269	0.0957363	0.0957363	0.0957363	0.0957363	0.0907797	0.095827	0.0907797	0.095827	0.102655	0.0957363	0.0957363	0.0956987	0.0991677	0.0957363	0.1071	0.0932593	0.0984655	0.0960762	0.0912539
Girardia sinensis Spain 10	0.457401	0.457401	0.41237	0.408172	0.408172	0.41237	0.167781	0.18912	0.176925	0.176925	0.178559	0.179969	0.17702	0.179969	0.209717	0.173318	0.165556	0.168701	0.172483	0.172483	0.172483	0.146989	0.146989	0.146989	0.146989	0.142028	0.142028	0.179969	0.12125	0.119269	0.0957363	0.0957363	0.0957363	0.0957363	0.0907797	0.095827	0.0907797	0.095827	0.102655	0.0957363	0.0957363	0.0956987	0.0991677	0.0957363	0.1071	0.0932593	0.0984655	0.0960762	0.0912539
Girardia sinensis Spain 11	0.457401	0.457401	0.41237	0.408172	0.408172	0.41237	0.167781	0.18912	0.176925	0.176925	0.178559	0.179969	0.17702	0.179969	0.209717	0.173318	0.165556	0.168701	0.172483	0.172483	0.172483	0.146989	0.146989	0.146989	0.146989	0.142028	0.142028	0.179969	0.12125	0.119269	0.0957363	0.0957363	0.0957363	0.0957363	0.0907797	0.095827	0.0907797	0.095827	0.102655	0.0957363	0.0957363	0.0956987	0.0991677	0.0957363	0.1071	0.0932593	0.0984655	0.0960762	0.0912539
Girardia sinensis Spain 2	0.457401	0.457401	0.41237	0.408172	0.408172	0.41237	0.167781	0.18912	0.176925	0.176925	0.178559	0.179969	0.17702	0.179969	0.209717	0.173318	0.165556	0.168701	0.172483	0.172483	0.172483	0.146989	0.146989	0.146989	0.146989	0.142028	0.142028	0.179969	0.12125	0.119269	0.0957363	0.0957363	0.0957363	0.0957363	0.0907797	0.095827	0.0907797	0.095827	0.102655	0.0957363	0.0957363	0.0956987	0.0991677	0.0957363	0.1071	0.0932593	0.0984655	0.0960762	0.0912539
Girardia sinensis Spain 3	0.457401	0.457401	0.41237	0.408172	0.408172	0.41237	0.167781	0.18912	0.176925	0.176925	0.178559	0.179969	0.17702	0.179969	0.209717	0.173318	0.165556	0.168701	0.172483	0.172483	0.172483	0.146989	0.146989	0.146989	0.146989	0.142028	0.142028	0.179969	0.12125	0.119269	0.0957363	0.0957363	0.0957363	0.0957363	0.0907797	0.095827	0.0907797	0.095827	0.102655	0.0957363	0.0957363	0.0956987	0.0991677	0.0957363	0.1071	0.0932593	0.0984655	0.0960762	0.0912539
Girardia sinensis Spain 4	0.457401	0.457401	0.41237	0.408172	0.408172	0.41237	0.167781	0.18912	0.176925	0.176925	0.178559	0.179969	0.17702	0.179969	0.209717	0.173318	0.165556	0.168701	0.172483	0.172483	0.172483	0.146989	0.146989	0.146989	0.146989	0.142028	0.142028	0.179969	0.12125	0.119269	0.0957363	0.0957363	0.0957363	0.0957363	0.0907797	0.095827	0.0907797	0.095827	0.102655	0.0957363	0.0957363	0.0956987	0.0991677	0.0957363	0.1071	0.0932593	0.0984655	0.0960762	0.0912539
Girardia sinensis Spain 5	0.457401	0.457401	0.41237	0.408172	0.408172	0.41237	0.167781	0.18912	0.176925	0.176925	0.178559	0.179969	0.17702	0.179969	0.209717	0.173318	0.165556	0.168701	0.172483	0.172483	0.172483	0.146989	0.146989	0.146989	0.146989	0.142028	0.142028	0.179969	0.12125	0.119269	0.0957363	0.0957363	0.0957363	0.0957363	0.0907797	0.095827	0.0907797	0.095827	0.102655	0.0957363	0.0957363	0.0956987	0.0991677	0.0957363	0.1071	0.0932593	0.0984655	0.0960762	0.0912539
Girardia sinensis Spain 6	0.457401	0.457401	0.41237	0.408172	0.408172	0.41237	0.167781	0.18912	0.176925	0.176925	0.178559	0.179969	0.17702	0.179969	0.209717	0.173318	0.165556	0.168701	0.172483	0.172483	0.172483	0.146989	0.146989	0.146989	0.146989	0.142028	0.142028	0.179969	0.12125	0.119269	0.0957363	0.0957363	0.0957363	0.0957363	0.0907797	0.095827	0.0907797	0.095827	0.102655	0.0957363	0.0957363	0.0956987	0.0991677	0.0957363	0.1071	0.0932593	0.0984655	0.0960762	0.0912539
Girardia sinensis Spain 7	0.458938	0.458938	0.413705	0.40949	0.40949	0.413705	0.168239	0.189643	0.17741	0.17741	0.179095	0.180464	0.177505	0.180464	0.210309	0.17389	0.166009	0.169164	0.17296	0.17296	0.17296	0.147384	0.147384	0.147384	0.147384	0.142412	0.142412	0.180464	0.121571	0.119587	0.0959851	0.0959851	0.0959851	0.0959851	0.0910162	0.0960762	0.0910162	0.0960762	0.102941	0.0959851	0.0959851	0.0959543	0.0994277	0.0959851	0.107382	0.093502	0.0987218	0.0963268	0.0914928
Girardia sinensis Spain 8	0.457401	0.457401	0.41237	0.408172	0.408172	0.41237	0.167781	0.18912	0.176925	0.176925	0.178559	0.179969	0.17702	0.179969	0.209717	0.173318	0.165556	0.168701	0.172483	0.172483	0.172483	0.146989	0.146989	0.146989	0.146989	0.142028	0.142028	0.179969	0.12125	0.119269	0.0957363	0.0957363	0.0957363	0.0957363	0.0907797	0.095827	0.0907797	0.095827	0.102655	0.0957363	0.0957363	0.0956987	0.0991677	0.0957363	0.1071	0.0932593	0.0984655	0.0960762	0.0912539
Girardia sinensis Spain 9	0.457401	0.457401	0.41237	0.408172	0.408172	0.41237	0.167781	0.18912	0.176925	0.176925	0.178559	0.179969	0.17702	0.179969	0.209717	0.173318	0.165556	0.168701	0.172483	0.172483	0.172483	0.146989	0.146989	0.146989	0.146989	0.142028	0.142028	0.179969	0.12125	0.119269	0.0957363	0.0957363	0.0957363	0.0957363	0.0907797	0.095827	0.0907797	0.095827	0.102655	0.0957363	0.0957363	0.0956987	0.0991677	0.0957363	0.1071	0.0932593	0.0984655	0.0960762	0.0912539
Girardia tigrina Canada 1	0.435483	0.435483	0.42943	0.433911	0.433911	0.42943	0.173993	0.180164	0.161539	0.161539	0.155264	0.196191	0.196544	0.196191	0.200761	0.165962	0.165915	0.16908	0.172059	0.172059	0.172059	0.159184	0.159184	0.159184	0.159184	0.144738	0.144738	0.196191	0.141295	0.142438	0.0907603	0.104235	0.104235	0.104235	0.102025	0.107223	0.102025	0.107223	0.105695	0.104235	0.0985532	0.098487	0.102025	0.0985532	0.107358	0.101758	0.104131	0.107505	0.0998011
Girardia tigrina France 1	0.416788	0.416788	0.41079	0.419486	0.419486	0.41079	0.170188	0.167264	0.157636	0.157636	0.154258	0.180004	0.177114	0.180004	0.187548	0.150401	0.159053	0.162228	0.165216	0.165216	0.165216	0.152171	0.152171	0.152171	0.152171	0.129181	0.129181	0.180004	0.125606	0.126625	0.0756315	0.0943337	0.0943337	0.0943337	0.0920747	0.0973063	0.0920747	0.0973063	0.0951288	0.0943337	0.0886679	0.0855557	0.0894431	0.0886679	0.100323	0.0918327	0.0942375	0.0975634	0.0925626
Girardia tigrina France 2	0.423891	0.423891	0.422131	0.422226	0.422226	0.422131	0.166805	0.163795	0.157237	0.157237	0.156691	0.179669	0.18004	0.179669	0.187021	0.149419	0.15843	0.161585	0.164759	0.164759	0.164759	0.151885	0.151885	0.151885	0.151885	0.134729	0.134729	0.179669	0.131241	0.132307	0.0754344	0.0969357	0.0969357	0.0969357	0.0946899	0.0999241	0.0946899	0.0999241	0.0979024	0.0969357	0.0912539	0.0882173	0.0920652	0.0912539	0.100203	0.094441	0.096832	0.100188	0.0949401
Girardia tigrina France 4	0.419826	0.419826	0.413763	0.418111	0.418111	0.413763	0.169828	0.166929	0.160247	0.160247	0.159968	0.179669	0.176804	0.179669	0.187021	0.149908	0.158616	0.161781	0.164965	0.164965	0.164965	0.151885	0.151885	0.151885	0.151885	0.129009	0.129009	0.179669	0.12539	0.126405	0.0755806	0.0941934	0.0941934	0.0941934	0.0919435	0.0971764	0.0919435	0.0971764	0.0949679	0.0941934	0.0885276	0.0854404	0.0893325	0.0885276	0.100203	0.0917021	0.0940867	0.0974328	0.09243
Girardia tigrina France 5	0.426754	0.426754	0.420844	0.429776	0.429776	0.420844	0.172389	0.172637	0.162908	0.162908	0.160025	0.185458	0.185842	0.185458	0.193076	0.156854	0.161141	0.164306	0.167288	0.167288	0.167288	0.154422	0.154422	0.154422	0.154422	0.137068	0.137068	0.185458	0.130651	0.131708	0.0835303	0.102293	0.102293	0.102293	0.100064	0.105303	0.100064	0.105303	0.103335	0.102293	0.0965787	0.0962112	0.0973063	0.0965787	0.105442	0.0998011	0.102185	0.105581	0.100329
Girardia tigrina CQ	0.431058	0.431058	0.425101	0.429525	0.429525	0.425101	0.170877	0.17702	0.158518	0.158518	0.155264	0.192944	0.193276	0.192944	0.19746	0.162231	0.162771	0.165915	0.168884	0.168884	0.168884	0.156108	0.156108	0.156108	0.156108	0.141699	0.141699	0.192944	0.138301	0.139417	0.0879434	0.101386	0.101386	0.101386	0.0991677	0.10435	0.0991677	0.10435	0.102655	0.101386	0.0957363	0.0955884	0.0991677	0.0957363	0.104476	0.0989091	0.10129	0.104623	0.0969357
Girardia tigrina Germany 1	0.445576	0.445576	0.430255	0.439403	0.439403	0.430255	0.170489	0.180325	0.160754	0.160754	0.157535	0.19359	0.197348	0.19359	0.204464	0.165351	0.158511	0.161768	0.164871	0.164871	0.164871	0.151805	0.151805	0.151805	0.151805	0.146111	0.146111	0.19359	0.133277	0.1344	0.0895397	0.100696	0.100696	0.100696	0.0983648	0.103782	0.0983648	0.103782	0.099911	0.100696	0.0947959	0.0945985	0.0983648	0.0947959	0.103903	0.0980963	0.100607	0.104066	0.0960188
Girardia tigrina Germany 2	0.426672	0.426672	0.420809	0.425178	0.425178	0.420809	0.167781	0.17702	0.158518	0.158518	0.155264	0.192944	0.193276	0.192944	0.19746	0.162231	0.159646	0.162771	0.165729	0.165729	0.165729	0.153049	0.153049	0.153049	0.153049	0.138678	0.138678	0.192944	0.135325	0.136414	0.0851423	0.0985532	0.0985532	0.0985532	0.0963268	0.101493	0.0963268	0.101493	0.099634	0.0985532	0.0929352	0.0927066	0.0963268	0.0929352	0.10161	0.0960762	0.0984655	0.101758	0.0940867
Girardia tigrina Italy	0.431058	0.431058	0.425101	0.429525	0.429525	0.425101	0.170877	0.17702	0.158518	0.158518	0.155264	0.192944	0.193276	0.192944	0.19746	0.162231	0.162771	0.165915	0.168884	0.168884	0.168884	0.156108	0.156108	0.156108	0.156108	0.141699	0.141699	0.192944	0.138301	0.139417	0.0879434	0.101386	0.101386	0.101386	0.0991677	0.10435	0.0991677	0.10435	0.102655	0.101386	0.0957363	0.0955884	0.0991677	0.0957363	0.104476	0.0989091	0.10129	0.104623	0.0969357
Girardia tigrina Spain 1	0.412253	0.412253	0.406281	0.414977	0.414977	0.406281	0.162349	0.165612	0.152851	0.152851	0.151884	0.178433	0.175534	0.178433	0.182718	0.148151	0.154214	0.157388	0.160583	0.160583	0.160583	0.147472	0.147472	0.147472	0.147472	0.124318	0.124318	0.178433	0.120759	0.121742	0.0735454	0.0895647	0.0895647	0.0895647	0.0872824	0.0925531	0.0872824	0.0925531	0.0900283	0.0895647	0.0838828	0.0832245	0.084536	0.0838828	0.0926872	0.0870518	0.0894609	0.092799	0.0875143
Girardia tigrina Spain 2	0.431058	0.431058	0.425101	0.429525	0.429525	0.425101	0.170877	0.17702	0.158518	0.158518	0.155264	0.192944	0.193276	0.192944	0.19746	0.162231	0.162771	0.165915	0.168884	0.168884	0.168884	0.156108	0.156108	0.156108	0.156108	0.141699	0.141699	0.192944	0.138301	0.139417	0.0879434	0.101386	0.101386	0.101386	0.0991677	0.10435	0.0991677	0.10435	0.102655	0.101386	0.0957363	0.0955884	0.0991677	0.0957363	0.104476	0.0989091	0.10129	0.104623	0.0969357
Girardia tigrina Spain 5	0.431058	0.431058	0.425101	0.429525	0.429525	0.425101	0.170877	0.17702	0.158518	0.158518	0.155264	0.192944	0.193276	0.192944	0.19746	0.162231	0.162771	0.165915	0.168884	0.168884	0.168884	0.156108	0.156108	0.156108	0.156108	0.141699	0.141699	0.192944	0.138301	0.139417	0.0879434	0.101386	0.101386	0.101386	0.0991677	0.10435	0.0991677	0.10435	0.102655	0.101386	0.0957363	0.0955884	0.0991677	0.0957363	0.104476	0.0989091	0.10129	0.104623	0.0969357
Girardia tigrina Spain 6	0.491432	0.491432	0.473287	0.478598	0.478598	0.473287	0.175372	0.193102	0.164453	0.164453	0.16127	0.196955	0.201084	0.196955	0.209845	0.170255	0.172808	0.172808	0.183424	0.183424	0.183424	0.161762	0.161762	0.161762	0.161762	0.158546	0.158546	0.196955	0.140882	0.142193	0.0956785	0.104964	0.104964	0.104964	0.102113	0.105096	0.102113	0.105096	0.104964	0.104964	0.0984275	0.0949996	0.0991315	0.0984275	0.105243	0.102113	0.101685	0.105413	0.0995585
Girardia tigrina Spain 7	0.46367	0.46367	0.451975	0.461749	0.461749	0.451975	0.171013	0.187772	0.170677	0.170677	0.168291	0.198116	0.201983	0.198116	0.21026	0.169408	0.168498	0.168498	0.175191	0.175191	0.175191	0.158182	0.158182	0.158182	0.158182	0.152121	0.152121	0.198116	0.138685	0.139901	0.0930826	0.104693	0.104693	0.104693	0.102285	0.107917	0.102285	0.107917	0.104693	0.104693	0.0985387	0.09844	0.102285	0.0985387	0.10805	0.101995	0.104596	0.108225	0.0998616
Girardia tigrina Spain 8	0.417998	0.417998	0.416285	0.420738	0.420738	0.416285	0.164582	0.164698	0.152043	0.152043	0.151022	0.180674	0.181049	0.180674	0.188078	0.150401	0.156328	0.159493	0.162678	0.162678	0.162678	0.149754	0.149754	0.149754	0.149754	0.129364	0.129364	0.180674	0.125944	0.126968	0.0758296	0.0946899	0.0946899	0.0946899	0.09243	0.0976907	0.09243	0.0976907	0.0955024	0.0946899	0.0889918	0.0884542	0.0896795	0.0889918	0.0978289	0.0921861	0.094582	0.0979498	0.0926752
Girardia tigrina Spain 9	0.428073	0.428073	0.422181	0.426568	0.426568	0.422181	0.168239	0.174469	0.155964	0.155964	0.152477	0.190394	0.190734	0.190394	0.19746	0.159198	0.160081	0.163216	0.166183	0.166183	0.166183	0.153463	0.153463	0.153463	0.153463	0.13905	0.13905	0.190394	0.135686	0.136781	0.0853629	0.0988099	0.0988099	0.0988099	0.0965787	0.101758	0.0965787	0.101758	0.099911	0.0988099	0.0931761	0.0929532	0.0965787	0.0931761	0.101876	0.0963268	0.0987218	0.102025	0.0943337
Girardia tigrina Ukraine 1	0.431058	0.431058	0.425101	0.429525	0.429525	0.425101	0.170877	0.17702	0.158518	0.158518	0.155264	0.192944	0.193276	0.192944	0.19746	0.162231	0.162771	0.165915	0.168884	0.168884	0.168884	0.156108	0.156108	0.156108	0.156108	0.141699	0.141699	0.192944	0.138301	0.139417	0.0879434	0.101386	0.101386	0.101386	0.0991677	0.10435	0.0991677	0.10435	0.102655	0.101386	0.0957363	0.0955884	0.0991677	0.0957363	0.104476	0.0989091	0.10129	0.104623	0.0969357
Girardia tigrina USA	0.426612	0.426612	0.429377	0.433783	0.433783	0.429377	0.166237	0.172389	0.156853	0.156853	0.152079	0.191307	0.191623	0.191307	0.192881	0.158527	0.16451	0.167705	0.16749	0.16749	0.16749	0.154559	0.154559	0.154559	0.154559	0.137068	0.137068	0.191307	0.136639	0.13966	0.0832435	0.102185	0.102185	0.102185	0.0999519	0.105175	0.0999519	0.105175	0.103519	0.102185	0.0964866	0.0878721	0.091592	0.0964866	0.0997948	0.0996891	0.0992383	0.105453	0.0977052
Girardia tigrina XSRK	0.422436	0.422436	0.425178	0.425281	0.425281	0.425178	0.167873	0.173993	0.158556	0.158556	0.155309	0.1928	0.193103	0.1928	0.194356	0.162082	0.16022	0.163374	0.16316	0.16316	0.16316	0.150386	0.150386	0.150386	0.150386	0.136132	0.136132	0.1928	0.13269	0.13677	0.0799404	0.0986518	0.0986518	0.0986518	0.0964295	0.10161	0.0964295	0.10161	0.0997299	0.0986518	0.093018	0.0872824	0.0909856	0.093018	0.0962977	0.0961783	0.0957363	0.101876	0.0941934
Girardia tigrina QHGY	0.422574	0.422574	0.420952	0.42541	0.42541	0.420952	0.177127	0.168097	0.164579	0.164579	0.161865	0.180716	0.181072	0.180716	0.194545	0.151635	0.165915	0.16908	0.172059	0.172059	0.172059	0.159184	0.159184	0.159184	0.159184	0.145086	0.145086	0.180716	0.141552	0.1427	0.08288	0.104235	0.104235	0.104235	0.102025	0.107223	0.102025	0.107223	0.105695	0.104235	0.0985532	0.0956987	0.0994002	0.0985532	0.110256	0.101758	0.104131	0.107505	0.102563
Girardia tigrina JXRL	0.435652	0.435652	0.425178	0.438202	0.438202	0.425178	0.180164	0.177383	0.167585	0.167585	0.165136	0.193103	0.190205	0.193103	0.194747	0.165655	0.165729	0.168884	0.17505	0.17505	0.17505	0.150123	0.150123	0.150123	0.150123	0.139162	0.139162	0.193103	0.129722	0.127788	0.0827337	0.0986518	0.0986518	0.0986518	0.0964295	0.10161	0.0964295	0.10161	0.0968171	0.0986518	0.093018	0.0874013	0.0912345	0.093018	0.102028	0.0961783	0.0985532	0.101876	0.0969357
Girardia tigrina HNLB	0.42696	0.42696	0.412578	0.421062	0.421062	0.412578	0.173993	0.174104	0.164507	0.164507	0.165091	0.186803	0.183921	0.186803	0.188009	0.15499	0.162771	0.165915	0.172059	0.172059	0.172059	0.156108	0.156108	0.156108	0.156108	0.133287	0.133287	0.186803	0.126886	0.127904	0.0800788	0.0959285	0.0959285	0.0959285	0.0937021	0.0988817	0.0937021	0.0988817	0.0968171	0.0959285	0.0903105	0.0872824	0.0911047	0.0903105	0.101878	0.0934584	0.095827	0.0991403	0.0941934
Girardia tigrina MFJB	0.427143	0.427143	0.416752	0.425281	0.425281	0.416752	0.174104	0.174229	0.164536	0.164536	0.165136	0.189867	0.186968	0.189867	0.18819	0.15485	0.159824	0.162959	0.172265	0.172265	0.172265	0.153172	0.153172	0.153172	0.153172	0.133465	0.133465	0.189867	0.127012	0.125056	0.0774341	0.0986518	0.0986518	0.0986518	0.0964295	0.10161	0.0964295	0.10161	0.0997299	0.0986518	0.093018	0.0874013	0.0912345	0.093018	0.102028	0.0961783	0.0957363	0.101876	0.0969357
[truncated: 57 more columns]

## Sheet: ReadMe
Item	Description
Dataset	Pairwise genetic distances based on mitochondrial COI sequences
Marker	COI (cytochrome c oxidase subunit I)
Method	Kimura 2-parameter (K2P) distance
Unit	Percentage (%)
Rows and columns	Population or taxon names
Notes	Genetic distances were calculated using aligned COI sequences
