# Supplementary material for: Karyotype Variation and Environmental Adaptation in the Invasive Alien Freshwater Flatworm Girardia in China
Source: Ecol Evol. 2026 Aug 2;16(8):e74095. doi: 10.1002/ece3.74095 (PMC13429354; doi:10.1002/ece3.74095)
Supplement: Supplementary file 3 — Table S2: Pairwise genetic distances (K2P) based on nuclear EF1α sequences among Girardia populations and related taxa. [file ECE3-16-e74095-s004.xlsx]

## Sheet: MatrixOutput
	Table S2. Pairwise genetic distances (K2P) based on nuclear EF1α sequences among Girardia populations and related taxa.
	Girardia sp. 1 1	Girardia sp. 1 5	Girardia sp. 1 6	Girardia schubarti Brazil 1	Girardia schubarti Brazil 2	Girardia schubarti Brazil 3	Girardia schubarti Brazil 4	Girardia schubarti Brazil 5	Girardia schubarti Brazil 6	Girardia sp. 2	Girardia arenicola Brazil	Girardia sp. 4	Girardia sp. 5 1	Girardia sp. 5 2	Girardia sp. 5 3	Girardia multidiverticulata Brazil 1	Girardia multidiverticulata Brazil 2	Girardia multidiverticulata Brazil 3	Girardia sp. 6	Girardia sanchezi Chile 1	Girardia sanchezi Chile 2	Girardia clandestina Brazil 1	Girardia clandestina Brazil 2	Girardia clandestina Brazil 3	Girardia clandestina Brazil 4	Girardia clandestina Brazil 5	Girardia sp. 7	Girardia dorotocephala Brazil	Girardia dorotocephala Hawaii 1	Girardia dorotocephala Hawaii 2	Girardia dorotocephala Japan	Girardia dorotocephala Mexico 1	Girardia dorotocephala Mexico 2	Girardia dorotocephala Mexico 4	Girardia dorotocephala Portugal	Girardia dorotocephala Spain	Girardia dorotocephala USA 1	Girardia dorotocephala USA 2	Girardia dorotocephala USA 3	Girardia dorotocephala USA 4	Girardia dorotocephala USA 5	Girardia dorotocephala USA 6	Girardia dorotocephala USA 7	Girardia dorotocephala USA 8	Girardia dorotocephala USA 9	Girardia sinensis HT	Girardia sinensis HMJ	Girardia sinensis SSD	Girardia sinensis SZZ
Girardia sp. 1 1
Girardia sp. 1 5	0.0589265
Girardia sp. 1 6	0.0595485	0.00408477
Girardia schubarti Brazil 1	0.100176	0.101865	0.101336
Girardia schubarti Brazil 2	0.0966632	0.0978049	0.0977152	0.00532154
Girardia schubarti Brazil 3	0.127776	0.119338	0.118762	0.0843323	0.0747684
Girardia schubarti Brazil 4	0.102636	0.102388	0.103814	0.0106787	0.00891833	0.0746703
Girardia schubarti Brazil 5	0.0926913	0.0908388	0.0938462	0.0127733	0.0127967	0.0603018	0.014666
Girardia schubarti Brazil 6	0.102705	0.0977781	0.0998227	0.0219805	0.0220613	0.0642779	0.0220433	0.00556849
Girardia sp. 2	0.148398	0.137831	0.148291	0.146311	0.142614	0.151614	0.149089	0.135351	0.141479
Girardia arenicola Brazil	0.16132	0.155331	0.166211	0.149956	0.144127	0.16196	0.15495	0.139126	0.147412	0.0712533
Girardia sp. 4	0.163254	0.132728	0.148121	0.162674	0.156803	0.163422	0.165549	0.152024	0.160272	0.065009	0.0668781
Girardia sp. 5 1	0.15322	0.14296	0.155752	0.161666	0.155739	0.167132	0.16454	0.148652	0.157016	0.0635119	0.029027	0.0592361
Girardia sp. 5 2	0.156371	0.144828	0.159027	0.164811	0.158921	0.172624	0.169937	0.154174	0.162545	0.0630405	0.0288178	0.0588004	0
Girardia sp. 5 3	0.15322	0.14296	0.155752	0.159453	0.153531	0.167132	0.16454	0.148652	0.157016	0.0615357	0.029027	0.0572868	0	0
Girardia multidiverticulata Brazil 1	0.136101	0.130242	0.139963	0.146876	0.140922	0.156869	0.151972	0.13989	0.146393	0.048795	0.0238755	0.0447137	0.016517	0.0163966	0.016517
Girardia multidiverticulata Brazil 2	0.139298	0.134269	0.141631	0.150084	0.144161	0.157889	0.155182	0.140998	0.147471	0.0505357	0.025567	0.0501969	0.0182383	0.0181062	0.0182383	0
Girardia multidiverticulata Brazil 3	0.146126	0.141722	0.148601	0.154754	0.146584	0.160308	0.157648	0.14571	0.152217	0.054518	0.0256138	0.0483411	0.0182716	0.018139	0.0182716	0.0018116	0.00180506
Girardia sp. 6	0.152319	0.139754	0.143741	0.147777	0.141953	0.159703	0.15495	0.139032	0.147294	0.061193	0.0438154	0.0647681	0.0401149	0.0398966	0.0401149	0.025711	0.0311162	0.0349302
Girardia sanchezi Chile 1	0.150425	0.14778	0.157358	0.150117	0.144307	0.159797	0.155141	0.139318	0.14539	0.0671791	0.0437765	0.0647093	0.0458096	0.0454762	0.0439121	0.0408376	0.0424449	0.0425234	0.0569601
Girardia sanchezi Chile 2	0.150425	0.150324	0.159641	0.150117	0.144307	0.159797	0.155141	0.139318	0.14539	0.0690419	0.0437765	0.0647093	0.0458096	0.0454762	0.0439121	0.0408376	0.0424449	0.0425234	0.0569601	0
Girardia clandestina Brazil 1	0.14759	0.1419	0.148029	0.151838	0.145953	0.152733	0.156926	0.14065	0.147074	0.0580362	0.0461129	0.0556995	0.0368091	0.03654	0.0367415	0.0355061	0.0371511	0.0372202	0.0480727	0.0236152	0.0236152
Girardia clandestina Brazil 2	0.153293	0.148783	0.15384	0.15971	0.153827	0.158395	0.164859	0.148972	0.152837	0.0674881	0.0535094	0.0631577	0.0460853	0.0457478	0.0460004	0.0429795	0.0465141	0.0466009	0.0573929	0.0290005	0.0271909	0.00179533
Girardia clandestina Brazil 3	0.152919	0.148344	0.153435	0.159334	0.153457	0.164785	0.16446	0.148601	0.157011	0.0672978	0.0495353	0.0649497	0.0421759	0.0418687	0.0421759	0.0409607	0.0425662	0.0426452	0.0572426	0.0345819	0.0345819	0.00720974	0.0107942
Girardia clandestina Brazil 4	0.158906	0.14801	0.155296	0.163099	0.157229	0.16196	0.16825	0.152455	0.156303	0.0692493	0.047545	0.0630041	0.0458317	0.0454979	0.0458317	0.0408601	0.0424708	0.0425494	0.0551414	0.0233606	0.0233606	0.010794	0.0161685	0.0234449
Girardia clandestina Brazil 5	0.15922	0.148344	0.155608	0.163422	0.15754	0.162282	0.168585	0.152763	0.156618	0.0693793	0.0476321	0.0631212	0.0459159	0.0455809	0.0459159	0.0409362	0.0425494	0.0426283	0.055243	0.0234026	0.0234026	0.0108135	0.0161976	0.0234872	0
Girardia sp. 7	0.16185	0.162703	0.173898	0.16163	0.157821	0.181181	0.166919	0.152599	0.156957	0.0796229	0.0588616	0.0748472	0.0630817	0.0626027	0.0610656	0.0540703	0.0576879	0.0577992	0.0687269	0.0316714	0.0316714	0.030007	0.0337485	0.0414676	0.035525	0.0355916
Girardia dorotocephala Brazil	0.163158	0.170454	0.175286	0.160748	0.157063	0.168156	0.165888	0.152302	0.15396	0.0712071	0.0532572	0.0746333	0.0572426	0.0568226	0.0553046	0.0523904	0.0539503	0.0540509	0.0666739	0.0307331	0.0307331	0.0235934	0.0290005	0.0363988	0.02891	0.0289623	0.0184282
Girardia dorotocephala Hawaii 1	0.163158	0.170454	0.175286	0.160748	0.157063	0.168156	0.165888	0.152302	0.15396	0.0712071	0.0532572	0.0746333	0.0572426	0.0568226	0.0553046	0.0523904	0.0539503	0.0540509	0.0666739	0.0307331	0.0307331	0.0235934	0.0290005	0.0363988	0.02891	0.0289623	0.0184282	0
Girardia dorotocephala Hawaii 2	0.163068	0.17031	0.175158	0.160826	0.15922	0.170341	0.165977	0.15239	0.154051	0.0731278	0.0551358	0.0765537	0.0591455	0.0587112	0.0572038	0.0543116	0.0558606	0.0559649	0.0685851	0.0325611	0.0325611	0.0254277	0.0308366	0.0382471	0.0307331	0.0307887	0.0202829	0.00176289	0.00176289
Girardia dorotocephala Japan	0.163158	0.170454	0.175286	0.160748	0.157063	0.168156	0.165888	0.152302	0.15396	0.0712071	0.0532572	0.0746333	0.0572426	0.0568226	0.0553046	0.0523904	0.0539503	0.0540509	0.0666739	0.0307331	0.0307331	0.0235934	0.0290005	0.0363988	0.02891	0.0289623	0.0184282	0	0	0.00176289
Girardia dorotocephala Mexico 1	0.172215	0.181038	0.182793	0.169517	0.165592	0.175173	0.175076	0.160687	0.161321	0.0736673	0.0545834	0.0751786	0.0588495	0.0583911	0.0567919	0.0537076	0.0553538	0.0554635	0.0667697	0.0306685	0.0306685	0.0231044	0.02884	0.0366858	0.0287309	0.028786	0.0195972	0.00187178	0.00187178	0.00374884	0.00187178
Girardia dorotocephala Mexico 2	0.163158	0.170454	0.175286	0.160748	0.157063	0.168156	0.165888	0.152302	0.15396	0.0712071	0.0532572	0.0746333	0.0572426	0.0568226	0.0553046	0.0523904	0.0539503	0.0540509	0.0666739	0.0307331	0.0307331	0.0235934	0.0290005	0.0363988	0.02891	0.0289623	0.0184282	0	0	0.00176289	0	0.00187178
Girardia dorotocephala Mexico 4	0.172215	0.181038	0.182793	0.169517	0.165592	0.175173	0.175076	0.160687	0.161321	0.0736673	0.0545834	0.0751786	0.0588495	0.0583911	0.0567919	0.0537076	0.0553538	0.0554635	0.0667697	0.0306685	0.0306685	0.0231044	0.02884	0.0366858	0.0287309	0.028786	0.0195972	0.00187178	0.00187178	0.00374884	0.00187178	0	0.00187178
Girardia dorotocephala Portugal	0.166785	0.177907	0.181757	0.168891	0.16226	0.171289	0.169602	0.156642	0.1569	0.0756056	0.0524407	0.0771865	0.0585899	0.0582484	0.056647	0.0534755	0.0552298	0.0552298	0.0666945	0.0306259	0.0306259	0.0230608	0.028786	0.0366209	0.028699	0.0287541	0.0194687	0	0	0.0018648	0	0.00198709	0	0.00198709
Girardia dorotocephala Spain	0.163158	0.170454	0.175286	0.160748	0.157063	0.168156	0.165888	0.152302	0.15396	0.0712071	0.0532572	0.0746333	0.0572426	0.0568226	0.0553046	0.0523904	0.0539503	0.0540509	0.0666739	0.0307331	0.0307331	0.0235934	0.0290005	0.0363988	0.02891	0.0289623	0.0184282	0	0	0.00176289	0	0.00187178	0	0.00187178	0
Girardia dorotocephala USA 1	0.163158	0.170454	0.175286	0.160748	0.157063	0.168156	0.165888	0.152302	0.15396	0.0712071	0.0532572	0.0746333	0.0572426	0.0568226	0.0553046	0.0523904	0.0539503	0.0540509	0.0666739	0.0307331	0.0307331	0.0235934	0.0290005	0.0363988	0.02891	0.0289623	0.0184282	0	0	0.00176289	0	0.00187178	0	0.00187178	0	0
Girardia dorotocephala USA 2	0.163158	0.170454	0.175286	0.160748	0.157063	0.168156	0.165888	0.152302	0.15396	0.0712071	0.0532572	0.0746333	0.0572426	0.0568226	0.0553046	0.0523904	0.0539503	0.0540509	0.0666739	0.0307331	0.0307331	0.0235934	0.0290005	0.0363988	0.02891	0.0289623	0.0184282	0	0	0.00176289	0	0.00187178	0	0.00187178	0	0	0
Girardia dorotocephala USA 3	0.163158	0.170454	0.175286	0.160748	0.157063	0.168156	0.165888	0.152302	0.15396	0.0712071	0.0532572	0.0746333	0.0572426	0.0568226	0.0553046	0.0523904	0.0539503	0.0540509	0.0666739	0.0307331	0.0307331	0.0235934	0.0290005	0.0363988	0.02891	0.0289623	0.0184282	0	0	0.00176289	0	0.00187178	0	0.00187178	0	0	0	0
Girardia dorotocephala USA 4	0.161228	0.168206	0.173295	0.158833	0.155141	0.166218	0.163955	0.150337	0.151997	0.0693329	0.0514248	0.072769	0.0554068	0.0550003	0.0534726	0.0505278	0.0520978	0.0521949	0.0648293	0.0289265	0.0289265	0.021781	0.0271909	0.0345819	0.0271036	0.0271526	0.016586	0	0	0.00176601	0	0.00187529	0	0.00187529	0	0	0	0	0
Girardia dorotocephala USA 5	0.161228	0.168206	0.173295	0.158833	0.155141	0.166218	0.163955	0.150337	0.151997	0.0693329	0.0514248	0.072769	0.0554068	0.0550003	0.0534726	0.0505278	0.0520978	0.0521949	0.0648293	0.0289265	0.0289265	0.021781	0.0271909	0.0345819	0.0271036	0.0271526	0.016586	0	0	0.00176601	0	0.00187529	0	0.00187529	0	0	0	0	0	0
Girardia dorotocephala USA 6	0.163158	0.170454	0.175286	0.160748	0.157063	0.168156	0.165888	0.152302	0.15396	0.0712071	0.0532572	0.0746333	0.0572426	0.0568226	0.0553046	0.0523904	0.0539503	0.0540509	0.0666739	0.0307331	0.0307331	0.0235934	0.0290005	0.0363988	0.02891	0.0289623	0.0184282	0	0	0.00176289	0	0.00187178	0	0.00187178	0	0	0	0	0	0	0
Girardia dorotocephala USA 7	0.161228	0.168206	0.173295	0.158833	0.155141	0.166218	0.163955	0.150337	0.151997	0.0693329	0.0514248	0.072769	0.0554068	0.0550003	0.0534726	0.0505278	0.0520978	0.0521949	0.0648293	0.0289265	0.0289265	0.021781	0.0271909	0.0345819	0.0271036	0.0271526	0.016586	0	0	0.00176601	0	0.00187529	0	0.00187529	0	0	0	0	0	0	0	0
Girardia dorotocephala USA 8	0.161228	0.168206	0.173295	0.158906	0.157373	0.16849	0.164039	0.150419	0.152083	0.0713409	0.0533553	0.074773	0.0573486	0.056927	0.0554068	0.0524886	0.0540509	0.0541519	0.0667978	0.0307887	0.0307887	0.0236363	0.0290531	0.0364652	0.0289623	0.0290148	0.0184622	0	0	0	0	0.00187529	0	0.00187529	0	0	0	0	0	0	0	0	0
Girardia dorotocephala USA 9	0.163158	0.170454	0.175286	0.160748	0.157063	0.168156	0.165888	0.152302	0.15396	0.0712071	0.0532572	0.0746333	0.0572426	0.0568226	0.0553046	0.0523904	0.0539503	0.0540509	0.0666739	0.0307331	0.0307331	0.0235934	0.0290005	0.0363988	0.02891	0.0289623	0.0184282	0	0	0.00176289	0	0.00187178	0	0.00187178	0	0	0	0	0	0	0	0	0	0
Girardia sinensis HT	0.167403	0.167823	0.175158	0.16501	0.161312	0.168069	0.170178	0.156618	0.158262	0.0731278	0.0569707	0.0785658	0.0610948	0.0606454	0.0591455	0.0543116	0.0558606	0.0559649	0.0666166	0.0343629	0.0343629	0.0272899	0.0327058	0.0401375	0.0288743	0.0289265	0.0258981	0.0106409	0.0106409	0.0124274	0.0106409	0.0132008	0.0106409	0.0132008	0.0112599	0.0106409	0.0106409	0.0106409	0.0106409	0.00887086	0.00887086	0.0106409	0.00887086	0.0106598	0.0106409
Girardia sinensis HMJ	0.169666	0.170454	0.177505	0.167252	0.163554	0.170341	0.172451	0.158901	0.160545	0.0711198	0.0589087	0.0765537	0.0591455	0.0587112	0.0572038	0.0543116	0.0558606	0.0559649	0.0685851	0.0362321	0.0362321	0.0254277	0.0308366	0.0382471	0.0307331	0.0307887	0.0240078	0.00885515	0.00885515	0.0106385	0.00885515	0.0112996	0.00885515	0.0112996	0.00936956	0.00885515	0.00885515	0.00885515	0.00885515	0.00708833	0.00708833	0.00885515	0.00708833	0.00887086	0.00885515	0.00176367
Girardia sinensis SSD	0.16749	0.167968	0.175286	0.165077	0.161383	0.168156	0.170256	0.156695	0.158343	0.069203	0.0570196	0.0746333	0.0572426	0.0568226	0.0553046	0.0523904	0.0539503	0.0540509	0.0666739	0.0343941	0.0343941	0.0235934	0.0290005	0.0363988	0.02891	0.0289623	0.0221428	0.00707658	0.00707658	0.00885515	0.00707658	0.00940481	0.00707658	0.00940481	0.0074872	0.00707658	0.00707658	0.00707658	0.00707658	0.00530976	0.00530976	0.00707658	0.00530976	0.00708912	0.00707658	0.00352968	0.00176289
Girardia sinensis SZZ	0.16749	0.167968	0.175286	0.165077	0.161383	0.168156	0.170256	0.156695	0.158343	0.069203	0.0570196	0.0746333	0.0572426	0.0568226	0.0553046	0.0523904	0.0539503	0.0540509	0.0666739	0.0343941	0.0343941	0.0235934	0.0290005	0.0363988	0.02891	0.0289623	0.0221428	0.00707658	0.00707658	0.00885515	0.00707658	0.00940481	0.00707658	0.00940481	0.0074872	0.00707658	0.00707658	0.00707658	0.00707658	0.00530976	0.00530976	0.00707658	0.00530976	0.00708912	0.00707658	0.00352968	0.00176289	0
Girardia sinensis Australia 1	0.16532	0.167968	0.175286	0.165151	0.161462	0.168249	0.170341	0.156778	0.158431	0.069203	0.0589087	0.0765537	0.0591455	0.0587112	0.0572038	0.0523904	0.0558606	0.0559649	0.0685851	0.0362321	0.0362321	0.0254277	0.0289744	0.0382471	0.0307331	0.0307887	0.0240078	0.00885515	0.00885515	0.0106385	0.00885515	0.0112996	0.00885515	0.0112996	0.00936956	0.00885515	0.00885515	0.00885515	0.00885515	0.00708833	0.00708833	0.00885515	0.00708833	0.00887086	0.00885515	0.00885594	0.00707974	0.00530274	0.00530274
Girardia sinensis Australia 2	0.16532	0.167968	0.175286	0.165151	0.161462	0.168249	0.170341	0.156778	0.158431	0.069203	0.0589087	0.0765537	0.0591455	0.0587112	0.0572038	0.0523904	0.0558606	0.0559649	0.0685851	0.0362321	0.0362321	0.0254277	0.0289744	0.0382471	0.0307331	0.0307887	0.0240078	0.00885515	0.00885515	0.0106385	0.00885515	0.0112996	0.00885515	0.0112996	0.00936956	0.00885515	0.00885515	0.00885515	0.00885515	0.00708833	0.00708833	0.00885515	0.00708833	0.00887086	0.00885515	0.00885594	0.00707974	0.00530274	0.00530274
Girardia sinensis Australia 3	0.16532	0.167968	0.175286	0.165151	0.161462	0.168249	0.170341	0.156778	0.158431	0.069203	0.0589087	0.0765537	0.0591455	0.0587112	0.0572038	0.0523904	0.0558606	0.0559649	0.0685851	0.0362321	0.0362321	0.0254277	0.0289744	0.0382471	0.0307331	0.0307887	0.0240078	0.00885515	0.00885515	0.0106385	0.00885515	0.0112996	0.00885515	0.0112996	0.00936956	0.00885515	0.00885515	0.00885515	0.00885515	0.00708833	0.00708833	0.00885515	0.00708833	0.00887086	0.00885515	0.00885594	0.00707974	0.00530274	0.00530274
Girardia sinensis China 2	0.16532	0.167968	0.175286	0.165151	0.161462	0.168249	0.170341	0.156778	0.158431	0.069203	0.0589087	0.0765537	0.0591455	0.0587112	0.0572038	0.0523904	0.0558606	0.0559649	0.0685851	0.0362321	0.0362321	0.0254277	0.0289744	0.0382471	0.0307331	0.0307887	0.0240078	0.00885515	0.00885515	0.0106385	0.00885515	0.0112996	0.00885515	0.0112996	0.00936956	0.00885515	0.00885515	0.00885515	0.00885515	0.00708833	0.00708833	0.00885515	0.00708833	0.00887086	0.00885515	0.00885594	0.00707974	0.00530274	0.00530274
Girardia sinensis Cuba 1	0.16532	0.167968	0.175286	0.165151	0.161462	0.168249	0.170341	0.156778	0.158431	0.069203	0.0589087	0.0765537	0.0591455	0.0587112	0.0572038	0.0523904	0.0558606	0.0559649	0.0685851	0.0362321	0.0362321	0.0254277	0.0289744	0.0382471	0.0307331	0.0307887	0.0240078	0.00885515	0.00885515	0.0106385	0.00885515	0.0112996	0.00885515	0.0112996	0.00936956	0.00885515	0.00885515	0.00885515	0.00885515	0.00708833	0.00708833	0.00885515	0.00708833	0.00887086	0.00885515	0.00885594	0.00707974	0.00530274	0.00530274
Girardia sinensis France 2	0.16532	0.167968	0.175286	0.165151	0.161462	0.168249	0.170341	0.156778	0.158431	0.069203	0.0589087	0.0765537	0.0591455	0.0587112	0.0572038	0.0523904	0.0558606	0.0559649	0.0685851	0.0362321	0.0362321	0.0254277	0.0289744	0.0382471	0.0307331	0.0307887	0.0240078	0.00885515	0.00885515	0.0106385	0.00885515	0.0112996	0.00885515	0.0112996	0.00936956	0.00885515	0.00885515	0.00885515	0.00885515	0.00708833	0.00708833	0.00885515	0.00708833	0.00887086	0.00885515	0.00885594	0.00707974	0.00530274	0.00530274
Girardia sinensis Germany 1	0.16532	0.167968	0.175286	0.165151	0.161462	0.168249	0.170341	0.156778	0.158431	0.069203	0.0589087	0.0765537	0.0591455	0.0587112	0.0572038	0.0523904	0.0558606	0.0559649	0.0685851	0.0362321	0.0362321	0.0254277	0.0289744	0.0382471	0.0307331	0.0307887	0.0240078	0.00885515	0.00885515	0.0106385	0.00885515	0.0112996	0.00885515	0.0112996	0.00936956	0.00885515	0.00885515	0.00885515	0.00885515	0.00708833	0.00708833	0.00885515	0.00708833	0.00887086	0.00885515	0.00885594	0.00707974	0.00530274	0.00530274
Girardia sinensis Italy 1	0.16532	0.167968	0.175286	0.165151	0.161462	0.168249	0.170341	0.156778	0.158431	0.069203	0.0589087	0.0765537	0.0591455	0.0587112	0.0572038	0.0523904	0.0558606	0.0559649	0.0685851	0.0362321	0.0362321	0.0254277	0.0289744	0.0382471	0.0307331	0.0307887	0.0240078	0.00885515	0.00885515	0.0106385	0.00885515	0.0112996	0.00885515	0.0112996	0.00936956	0.00885515	0.00885515	0.00885515	0.00885515	0.00708833	0.00708833	0.00885515	0.00708833	0.00887086	0.00885515	0.00885594	0.00707974	0.00530274	0.00530274
Girardia sinensis Morocco 1	0.16339	0.165721	0.173295	0.163231	0.159535	0.166307	0.168403	0.154807	0.156462	0.0693329	0.0590174	0.0766971	0.0592551	0.0588191	0.0573096	0.0524886	0.0559649	0.0560696	0.0687126	0.0362978	0.0362978	0.025474	0.029027	0.0383169	0.0307887	0.0308446	0.0240522	0.00887086	0.00887086	0.0106574	0.00887086	0.011321	0.00887086	0.011321	0.00938715	0.00887086	0.00887086	0.00887086	0.00887086	0.00710091	0.00710091	0.00887086	0.00710091	0.00888663	0.00887086	0.00887166	0.0070923	0.00531213	0.00531213
Girardia sinensis Morocco 2	0.172109	0.175662	0.180419	0.169517	0.165592	0.172839	0.175076	0.160687	0.161321	0.0716254	0.0585899	0.0773063	0.0609156	0.0604402	0.0588495	0.0537484	0.0574328	0.0575469	0.0688573	0.0365446	0.0365446	0.0250729	0.02884	0.0386858	0.0307032	0.0307623	0.023558	0.00940481	0.00940481	0.0112996	0.00940481	0.011321	0.00940481	0.011321	0.00998717	0.00940481	0.00940481	0.00940481	0.00940481	0.00752859	0.00752859	0.00940481	0.00752859	0.00942253	0.00940481	0.00940571	0.00751891	0.00563121	0.00563121
Girardia sinensis Morocco 3	0.16532	0.167968	0.175286	0.165151	0.161462	0.168249	0.170341	0.156778	0.158431	0.069203	0.0589087	0.0765537	0.0591455	0.0587112	0.0572038	0.0523904	0.0558606	0.0559649	0.0685851	0.0362321	0.0362321	0.0254277	0.0289744	0.0382471	0.0307331	0.0307887	0.0240078	0.00885515	0.00885515	0.0106385	0.00885515	0.0112996	0.00885515	0.0112996	0.00936956	0.00885515	0.00885515	0.00885515	0.00885515	0.00708833	0.00708833	0.00885515	0.00708833	0.00887086	0.00885515	0.00885594	0.00707974	0.00530274	0.00530274
Girardia sinensis Netherlands 1	0.16532	0.167968	0.175286	0.165151	0.161462	0.168249	0.170341	0.156778	0.158431	0.069203	0.0589087	0.0765537	0.0591455	0.0587112	0.0572038	0.0523904	0.0558606	0.0559649	0.0685851	0.0362321	0.0362321	0.0254277	0.0289744	0.0382471	0.0307331	0.0307887	0.0240078	0.00885515	0.00885515	0.0106385	0.00885515	0.0112996	0.00885515	0.0112996	0.00936956	0.00885515	0.00885515	0.00885515	0.00885515	0.00708833	0.00708833	0.00885515	0.00708833	0.00887086	0.00885515	0.00885594	0.00707974	0.00530274	0.00530274
Girardia sinensis Spain 1	0.165648	0.168353	0.175286	0.163231	0.159535	0.166307	0.168403	0.154807	0.156462	0.069203	0.0571248	0.074773	0.0573486	0.056927	0.0554068	0.0523904	0.0540509	0.0541519	0.0667978	0.0344565	0.0344565	0.0236363	0.0271909	0.0364652	0.0289623	0.0290148	0.0221837	0.00708912	0.00708912	0.00887086	0.00708912	0.00942253	0.00708912	0.00942253	0.00750125	0.00708912	0.00708912	0.00708912	0.00708912	0.00531917	0.00531917	0.00708912	0.00531917	0.0071017	0.00708912	0.00708833	0.00531213	0.00353671	0.00353671
Girardia sinensis Spain 10	0.16532	0.167968	0.175286	0.165151	0.161462	0.168249	0.170341	0.156778	0.158431	0.069203	0.0589087	0.0765537	0.0591455	0.0587112	0.0572038	0.0523904	0.0558606	0.0559649	0.0685851	0.0362321	0.0362321	0.0254277	0.0289744	0.0382471	0.0307331	0.0307887	0.0240078	0.00885515	0.00885515	0.0106385	0.00885515	0.0112996	0.00885515	0.0112996	0.00936956	0.00885515	0.00885515	0.00885515	0.00885515	0.00708833	0.00708833	0.00885515	0.00708833	0.00887086	0.00885515	0.00885594	0.00707974	0.00530274	0.00530274
Girardia sinensis Spain 11	0.16532	0.167968	0.175286	0.165151	0.161462	0.168249	0.170341	0.156778	0.158431	0.069203	0.0589087	0.0765537	0.0591455	0.0587112	0.0572038	0.0523904	0.0558606	0.0559649	0.0685851	0.0362321	0.0362321	0.0254277	0.0289744	0.0382471	0.0307331	0.0307887	0.0240078	0.00885515	0.00885515	0.0106385	0.00885515	0.0112996	0.00885515	0.0112996	0.00936956	0.00885515	0.00885515	0.00885515	0.00885515	0.00708833	0.00708833	0.00885515	0.00708833	0.00887086	0.00885515	0.00885594	0.00707974	0.00530274	0.00530274
Girardia sinensis Spain 2	0.16532	0.167968	0.175286	0.165151	0.161462	0.168249	0.170341	0.156778	0.158431	0.069203	0.0589087	0.0765537	0.0591455	0.0587112	0.0572038	0.0523904	0.0558606	0.0559649	0.0685851	0.0362321	0.0362321	0.0254277	0.0289744	0.0382471	0.0307331	0.0307887	0.0240078	0.00885515	0.00885515	0.0106385	0.00885515	0.0112996	0.00885515	0.0112996	0.00936956	0.00885515	0.00885515	0.00885515	0.00885515	0.00708833	0.00708833	0.00885515	0.00708833	0.00887086	0.00885515	0.00885594	0.00707974	0.00530274	0.00530274
Girardia sinensis Spain 4	0.16532	0.167968	0.175286	0.165151	0.161462	0.168249	0.170341	0.156778	0.158431	0.069203	0.0589087	0.0765537	0.0591455	0.0587112	0.0572038	0.0523904	0.0558606	0.0559649	0.0685851	0.0362321	0.0362321	0.0254277	0.0289744	0.0382471	0.0307331	0.0307887	0.0240078	0.00885515	0.00885515	0.0106385	0.00885515	0.0112996	0.00885515	0.0112996	0.00936956	0.00885515	0.00885515	0.00885515	0.00885515	0.00708833	0.00708833	0.00885515	0.00708833	0.00887086	0.00885515	0.00885594	0.00707974	0.00530274	0.00530274
Girardia sinensis Spain 6	0.16532	0.167968	0.175286	0.165151	0.161462	0.168249	0.170341	0.156778	0.158431	0.069203	0.0589087	0.0765537	0.0591455	0.0587112	0.0572038	0.0523904	0.0558606	0.0559649	0.0685851	0.0362321	0.0362321	0.0254277	0.0289744	0.0382471	0.0307331	0.0307887	0.0240078	0.00885515	0.00885515	0.0106385	0.00885515	0.0112996	0.00885515	0.0112996	0.00936956	0.00885515	0.00885515	0.00885515	0.00885515	0.00708833	0.00708833	0.00885515	0.00708833	0.00887086	0.00885515	0.00885594	0.00707974	0.00530274	0.00530274
Girardia sinensis Spain 7	0.165648	0.167968	0.173426	0.163231	0.159535	0.166307	0.168403	0.154807	0.156462	0.0674178	0.0552374	0.0728542	0.0554474	0.0550402	0.0535094	0.0505692	0.0521423	0.0522396	0.0648883	0.0326201	0.0326201	0.0218036	0.0272186	0.0346185	0.0271408	0.02719	0.0203204	0.00531212	0.00531212	0.00708912	0.00531212	0.00752949	0.00531212	0.00752949	0.00562065	0.00531212	0.00531212	0.00531212	0.00531212	0.00354218	0.00354218	0.00531212	0.00354218	0.00532154	0.00531212	0.00353592	0.00176601	0	0
Girardia sinensis Spain 8	0.171939	0.1731	0.179864	0.169504	0.165806	0.168069	0.174734	0.158901	0.162839	0.0731278	0.0608542	0.0785658	0.0610948	0.0606454	0.0591455	0.0562801	0.0578214	0.0579295	0.0705614	0.0381082	0.0381082	0.0272899	0.0327058	0.0401375	0.0325987	0.0326579	0.0258981	0.0106409	0.0106409	0.0124274	0.0106409	0.0132008	0.0106409	0.0132008	0.0112599	0.0106409	0.0106409	0.0106409	0.0106409	0.00887086	0.00887086	0.0106409	0.00887086	0.0106598	0.0106409	0.00353358	0.00176367	0.00352968	0.00352968
Girardia tigrina Canada 1	0.158594	0.160135	0.166098	0.156242	0.152553	0.15922	0.161312	0.147708	0.14936	0.0711198	0.0531171	0.0745497	0.0534108	0.05302	0.051484	0.0484841	0.0500592	0.0520586	0.0551358	0.0306454	0.0306454	0.0236194	0.0290315	0.0326794	0.0288743	0.0289265	0.0258981	0.0106409	0.0106409	0.0124274	0.0106409	0.0132008	0.0106409	0.0132008	0.0112599	0.0106409	0.0106409	0.0106409	0.0106409	0.00887086	0.00887086	0.0106409	0.00887086	0.0106598	0.0106409	0.0106385	0.0124274	0.0106409	0.0106409
Girardia tigrina France 1	0.165466	0.168205	0.173552	0.167612	0.161028	0.163108	0.168312	0.153165	0.153379	0.0770905	0.0539661	0.0786607	0.0562075	0.0558824	0.0542801	0.0511565	0.0528018	0.0548117	0.0581295	0.0322748	0.0322748	0.0248856	0.0305858	0.0324577	0.0304114	0.0304693	0.0291767	0.0130775	0.0130775	0.0149634	0.0130775	0.0159478	0.0130775	0.0159478	0.0113237	0.0130775	0.0130775	0.0130775	0.0130775	0.0112152	0.0112152	0.0130775	0.0112152	0.013102	0.0130775	0.0130766	0.0149634	0.0130775	0.0130775
Girardia tigrina France 2	0.158594	0.160135	0.166098	0.156242	0.152553	0.15922	0.161312	0.147708	0.14936	0.0711198	0.0531171	0.0745497	0.0534108	0.05302	0.051484	0.0484841	0.0500592	0.0520586	0.0551358	0.0306454	0.0306454	0.0236194	0.0290315	0.0326794	0.0288743	0.0289265	0.0258981	0.0106409	0.0106409	0.0124274	0.0106409	0.0132008	0.0106409	0.0132008	0.0112599	0.0106409	0.0106409	0.0106409	0.0106409	0.00887086	0.00887086	0.0106409	0.00887086	0.0106598	0.0106409	0.0106385	0.0124274	0.0106409	0.0106409
Girardia tigrina France 3	0.158594	0.160135	0.166098	0.156242	0.152553	0.15922	0.161312	0.147708	0.14936	0.0711198	0.0531171	0.0745497	0.0534108	0.05302	0.051484	0.0484841	0.0500592	0.0520586	0.0551358	0.0306454	0.0306454	0.0236194	0.0290315	0.0326794	0.0288743	0.0289265	0.0258981	0.0106409	0.0106409	0.0124274	0.0106409	0.0132008	0.0106409	0.0132008	0.0112599	0.0106409	0.0106409	0.0106409	0.0106409	0.00887086	0.00887086	0.0106409	0.00887086	0.0106598	0.0106409	0.0106385	0.0124274	0.0106409	0.0106409
Girardia tigrina France 4	0.158594	0.160135	0.166098	0.156242	0.152553	0.15922	0.161312	0.147708	0.14936	0.0711198	0.0531171	0.0745497	0.0534108	0.05302	0.051484	0.0484841	0.0500592	0.0520586	0.0551358	0.0306454	0.0306454	0.0236194	0.0290315	0.0326794	0.0288743	0.0289265	0.0258981	0.0106409	0.0106409	0.0124274	0.0106409	0.0132008	0.0106409	0.0132008	0.0112599	0.0106409	0.0106409	0.0106409	0.0106409	0.00887086	0.00887086	0.0106409	0.00887086	0.0106598	0.0106409	0.0106385	0.0124274	0.0106409	0.0106409
Girardia tigrina France 5	0.158906	0.160135	0.166432	0.156549	0.152853	0.159535	0.161631	0.148004	0.149659	0.0712533	0.0532147	0.0746891	0.0535094	0.0531171	0.0515789	0.0485747	0.0501522	0.0521557	0.0552374	0.0307008	0.0307008	0.0236624	0.0290843	0.0327388	0.0289265	0.0289789	0.0259461	0.0106598	0.0106598	0.0124495	0.0106598	0.0132257	0.0106598	0.0132257	0.0112811	0.0106598	0.0106598	0.0106598	0.0106598	0.00888663	0.00888663	0.0106598	0.00888663	0.0106787	0.0106598	0.0106574	0.0124495	0.0106598	0.0106598
Girardia tigrina Germany 1	0.158594	0.160135	0.166098	0.156242	0.152553	0.15922	0.161312	0.147708	0.14936	0.0711198	0.0531171	0.0745497	0.0534108	0.05302	0.051484	0.0484841	0.0500592	0.0520586	0.0551358	0.0306454	0.0306454	0.0236194	0.0290315	0.0326794	0.0288743	0.0289265	0.0258981	0.0106409	0.0106409	0.0124274	0.0106409	0.0132008	0.0106409	0.0132008	0.0112599	0.0106409	0.0106409	0.0106409	0.0106409	0.00887086	0.00887086	0.0106409	0.00887086	0.0106598	0.0106409	0.0106385	0.0124274	0.0106409	0.0106409
Girardia tigrina Italy 1	0.158594	0.160135	0.166098	0.156242	0.152553	0.15922	0.161312	0.147708	0.14936	0.0711198	0.0531171	0.0745497	0.0534108	0.05302	0.051484	0.0484841	0.0500592	0.0520586	0.0551358	0.0306454	0.0306454	0.0236194	0.0290315	0.0326794	0.0288743	0.0289265	0.0258981	0.0106409	0.0106409	0.0124274	0.0106409	0.0132008	0.0106409	0.0132008	0.0112599	0.0106409	0.0106409	0.0106409	0.0106409	0.00887086	0.00887086	0.0106409	0.00887086	0.0106598	0.0106409	0.0106385	0.0124274	0.0106409	0.0106409
Girardia tigrina Spain 1	0.158594	0.160135	0.166098	0.156242	0.152553	0.15922	0.161312	0.147708	0.14936	0.0711198	0.0531171	0.0745497	0.0534108	0.05302	0.051484	0.0484841	0.0500592	0.0520586	0.0551358	0.0306454	0.0306454	0.0236194	0.0290315	0.0326794	0.0288743	0.0289265	0.0258981	0.0106409	0.0106409	0.0124274	0.0106409	0.0132008	0.0106409	0.0132008	0.0112599	0.0106409	0.0106409	0.0106409	0.0106409	0.00887086	0.00887086	0.0106409	0.00887086	0.0106598	0.0106409	0.0106385	0.0124274	0.0106409	0.0106409
Girardia tigrina Spain 2	0.158594	0.160135	0.166098	0.156242	0.152553	0.15922	0.161312	0.147708	0.14936	0.0711198	0.0531171	0.0745497	0.0534108	0.05302	0.051484	0.0484841	0.0500592	0.0520586	0.0551358	0.0306454	0.0306454	0.0236194	0.0290315	0.0326794	0.0288743	0.0289265	0.0258981	0.0106409	0.0106409	0.0124274	0.0106409	0.0132008	0.0106409	0.0132008	0.0112599	0.0106409	0.0106409	0.0106409	0.0106409	0.00887086	0.00887086	0.0106409	0.00887086	0.0106598	0.0106409	0.0106385	0.0124274	0.0106409	0.0106409
Girardia tigrina Spain 3	0.15922	0.160865	0.166769	0.156857	0.153154	0.157609	0.161952	0.148004	0.149659	0.0713874	0.0533125	0.074829	0.0536084	0.0532147	0.0516741	0.0486657	0.0502456	0.052253	0.0553394	0.0307563	0.0307563	0.0237055	0.0291373	0.0327985	0.0289789	0.0290315	0.0259943	0.0106787	0.0106787	0.0124717	0.0106787	0.0132508	0.0106787	0.0132508	0.0113023	0.0106787	0.0106787	0.0106787	0.0106787	0.00890245	0.00890245	0.0106787	0.00890245	0.0106978	0.0106787	0.0106763	0.0124717	0.0106787	0.0106787
Girardia tigrina Spain 5	0.158594	0.160135	0.166098	0.156242	0.152553	0.15922	0.161312	0.147708	0.14936	0.0711198	0.0531171	0.0745497	0.0534108	0.05302	0.051484	0.0484841	0.0500592	0.0520586	0.0551358	0.0306454	0.0306454	0.0236194	0.0290315	0.0326794	0.0288743	0.0289265	0.0258981	0.0106409	0.0106409	0.0124274	0.0106409	0.0132008	0.0106409	0.0132008	0.0112599	0.0106409	0.0106409	0.0106409	0.0106409	0.00887086	0.00887086	0.0106409	0.00887086	0.0106598	0.0106409	0.0106385	0.0124274	0.0106409	0.0106409
Girardia tigrina Spain 6	0.158594	0.160135	0.166098	0.156242	0.152553	0.15922	0.161312	0.147708	0.14936	0.0711198	0.0531171	0.0745497	0.0534108	0.05302	0.051484	0.0484841	0.0500592	0.0520586	0.0551358	0.0306454	0.0306454	0.0236194	0.0290315	0.0326794	0.0288743	0.0289265	0.0258981	0.0106409	0.0106409	0.0124274	0.0106409	0.0132008	0.0106409	0.0132008	0.0112599	0.0106409	0.0106409	0.0106409	0.0106409	0.00887086	0.00887086	0.0106409	0.00887086	0.0106598	0.0106409	0.0106385	0.0124274	0.0106409	0.0106409
Girardia tigrina Spain 7	0.158594	0.160135	0.166098	0.156242	0.152553	0.15922	0.161312	0.147708	0.14936	0.0711198	0.0531171	0.0745497	0.0534108	0.05302	0.051484	0.0484841	0.0500592	0.0520586	0.0551358	0.0306454	0.0306454	0.0236194	0.0290315	0.0326794	0.0288743	0.0289265	0.0258981	0.0106409	0.0106409	0.0124274	0.0106409	0.0132008	0.0106409	0.0132008	0.0112599	0.0106409	0.0106409	0.0106409	0.0106409	0.00887086	0.00887086	0.0106409	0.00887086	0.0106598	0.0106409	0.0106385	0.0124274	0.0106409	0.0106409
Girardia tigrina Spain 9	0.158594	0.160135	0.166098	0.156242	0.152553	0.15922	0.161312	0.147708	0.14936	0.0711198	0.0531171	0.0745497	0.0534108	0.05302	0.051484	0.0484841	0.0500592	0.0520586	0.0551358	0.0306454	0.0306454	0.0236194	0.0290315	0.0326794	0.0288743	0.0289265	0.0258981	0.0106409	0.0106409	0.0124274	0.0106409	0.0132008	0.0106409	0.0132008	0.0112599	0.0106409	0.0106409	0.0106409	0.0106409	0.00887086	0.00887086	0.0106409	0.00887086	0.0106598	0.0106409	0.0106385	0.0124274	0.0106409	0.0106409
Girardia tigrina USA	0.154765	0.157908	0.16215	0.150296	0.148448	0.159851	0.157477	0.141575	0.143233	0.0713874	0.057181	0.0768411	0.0574994	0.0570757	0.0555501	0.0506226	0.0521949	0.05421	0.0553394	0.0344877	0.0344877	0.0274509	0.0328967	0.0365721	0.0327173	0.0327769	0.0259943	0.0142824	0.0142824	0.0160818	0.0142824	0.0170896	0.0142824	0.0170896	0.0151192	0.0142824	0.0142824	0.0142824	0.0142824	0.0124996	0.0124996	0.0142824	0.0124996	0.0143079	0.0142824	0.0142735	0.0160818	0.0142824	0.0142824
Girardia XSRK	0.158594	0.160135	0.166098	0.156242	0.152553	0.15922	0.161312	0.147708	0.14936	0.0711198	0.0531171	0.0745497	0.0534108	0.05302	0.051484	0.0484841	0.0500592	0.0520586	0.0551358	0.0306454	0.0306454	0.0236194	0.0290315	0.0326794	0.0288743	0.0289265	0.0258981	0.0106409	0.0106409	0.0124274	0.0106409	0.0132008	0.0106409	0.0132008	0.0112599	0.0106409	0.0106409	0.0106409	0.0106409	0.00887086	0.00887086	0.0106409	0.00887086	0.0106598	0.0106409	0.0106385	0.0124274	0.0106409	0.0106409
Girardia QHGY	0.158594	0.160135	0.166098	0.156242	0.152553	0.15922	0.161312	0.147708	0.14936	0.0711198	0.0531171	0.0745497	0.0534108	0.05302	0.051484	0.0484841	0.0500592	0.0520586	0.0551358	0.0306454	0.0306454	0.0236194	0.0290315	0.0326794	0.0288743	0.0289265	0.0258981	0.0106409	0.0106409	0.0124274	0.0106409	0.0132008	0.0106409	0.0132008	0.0112599	0.0106409	0.0106409	0.0106409	0.0106409	0.00887086	0.00887086	0.0106409	0.00887086	0.0106598	0.0106409	0.0106385	0.0124274	0.0106409	0.0106409
Girardia JXRL	0.158594	0.160135	0.166098	0.156242	0.152553	0.15922	0.161312	0.147708	0.14936	0.0711198	0.0531171	0.0745497	0.0534108	0.05302	0.051484	0.0484841	0.0500592	0.0520586	0.0551358	0.0306454	0.0306454	0.0236194	0.0290315	0.0326794	0.0288743	0.0289265	0.0258981	0.0106409	0.0106409	0.0124274	0.0106409	0.0132008	0.0106409	0.0132008	0.0112599	0.0106409	0.0106409	0.0106409	0.0106409	0.00887086	0.00887086	0.0106409	0.00887086	0.0106598	0.0106409	0.0106385	0.0124274	0.0106409	0.0106409
Girardia HNLB	0.158594	0.160135	0.166098	0.156242	0.152553	0.15922	0.161312	0.147708	0.14936	0.0711198	0.0531171	0.0745497	0.0534108	0.05302	0.051484	0.0484841	0.0500592	0.0520586	0.0551358	0.0306454	0.0306454	0.0236194	0.0290315	0.0326794	0.0288743	0.0289265	0.0258981	0.0106409	0.0106409	0.0124274	0.0106409	0.0132008	0.0106409	0.0132008	0.0112599	0.0106409	0.0106409	0.0106409	0.0106409	0.00887086	0.00887086	0.0106409	0.00887086	0.0106598	0.0106409	0.0106385	0.0124274	0.0106409	0.0106409
Girardia MFJB	0.158594	0.160135	0.166098	0.156242	0.152553	0.15922	0.161312	0.147708	0.14936	0.0711198	0.0531171	0.0745497	0.0534108	0.05302	0.051484	0.0484841	0.0500592	0.0520586	0.0551358	0.0306454	0.0306454	0.0236194	0.0290315	0.0326794	0.0288743	0.0289265	0.0258981	0.0106409	0.0106409	0.0124274	0.0106409	0.0132008	0.0106409	0.0132008	0.0112599	0.0106409	0.0106409	0.0106409	0.0106409	0.00887086	0.00887086	0.0106409	0.00887086	0.0106598	0.0106409	0.0106385	0.0124274	0.0106409	0.0106409
[truncated: 41 more columns]

## Sheet: ReadMe
Item	Description
Dataset	Pairwise genetic distances based on nuclear EF1α sequences
Marker	EF1α (elongation factor 1-alpha)
Method	Kimura 2-parameter (K2P) distance
Unit	Percentage (%)
Rows and columns	Population or taxon names
Notes	Genetic distances were calculated using aligned EF1α sequences
